# Supplementary material for: The Evolution of Gallic Acid in Aged White Tea and Its Potential Anti‐Aging Mechanisms: An Integrated Study Combining Network Pharmacology and Computer Simulation
Source: Food Sci Nutr. 2025 Nov 29;13(12):e71246. doi: 10.1002/fsn3.71246 (PMC12663740; doi:10.1002/fsn3.71246)
Supplement: Supplementary file 1 — TABLE S1: Information for 107 potential targets of gallic acid. TABLE S2: Aging‐related 1600 potential targets in 3 databases. TABLE S3: PPI network of key targets. TABLE S4: The top 10 targets of DC, BC, and CC. TABLE S5: 22 signaling pathways from KEGG enrichment analysis. TABLE S6: BP, CC, and MF from GO enrichment analysis. TABLE S7: Molecular docking data of four key catechin components and core targets. [file FSN3-13-e71246-s001.xlsx]

## Sheet: Table S1
Supplementary Table S1 Information for 107 potential targets of gallic acid
NO.	Gene ID
1	CA2
2	CA7
3	CA1
4	CA3
5	CA6
6	CA12
7	CA14
8	CA9
9	FUT7
10	CA4
11	CA5B
12	CA5A
13	CA13
14	SQLE
15	LDHA
16	LDHB
17	TTR
18	IGF1R
19	ALK
20	SERPINE1
21	ESR2
22	BCL2L1
23	GPR35
24	COMT
25	TPMT
26	PGD
27	AKR1C1
28	AKR1C2
29	AKR1C3
30	AMY1A
31	AMY1B
32	AMY1C
33	CTRC
34	POLA1
35	POLB
36	ERN1
37	CES1
38	CES2
39	FTO
40	FUT4
41	GABRB1
42	HIF1AN
43	HSPA1A
44	IGFBP1
45	IGFBP2
46	IGFBP4
47	IGFBP3
48	IGFBP5
49	IGFBP6
50	KDM2A
51	KDM3A
52	KDM4C
53	KDM4D
54	KDM4E
55	KDM5C
56	SELL
57	SELE
58	SELP
59	NEU3
60	NR4A1
61	DDO
62	P4HA1
63	P4HTM
64	POLH
65	POLI
66	ATIC
67	RARB
68	RARG
69	SLC22A6
70	SRD5A2
71	ST3GAL3
72	SMAD3
73	TOP1
74	SLC7A11
75	HSD17B10
76	LMNA
77	GALNT2
78	APP
79	AKR1B1
80	PRKCH
81	TERT
82	THRB
83	PDE10A
84	DAO
85	KDM1A
86	MAOB
87	PTGS1
88	NOX4
89	PTGS2
90	BACE1
91	CHRNA7
92	ALOX15
93	AKR1B10
94	ADORA2A
95	PTGER3
96	PRKCB
97	ACHE
98	DPP4
99	PRKCD
100	MAOA
101	BCL2
102	PYGL
103	HDAC6
104	ALOX5
105	PDE5A
106	PTGES
107	PLA2G7

## Sheet: Table S2
Supplementary Table S2 Aging-related 1600 potential targets in 3 databases
NO.	Gene ID	Data base
1	PDGFRB	GeneCards	OMIM	MalaCards
2	APOE	GeneCards	-	-
3	TP53	GeneCards	-	MalaCards
4	CFH	GeneCards	-	-
5	IGF1	GeneCards	-	MalaCards
6	IL6	GeneCards	-	-
7	INS	GeneCards	-	-
8	BRCA1	GeneCards	-	-
9	TNF	GeneCards	-	-
10	ARMS2	GeneCards	-	-
11	BRCA2	GeneCards	-	-
12	EGFR	GeneCards	-	-
13	MTHFR	GeneCards	-	-
14	CRP	GeneCards	-	-
15	HTRA1	GeneCards	-	-
16	MAPT	GeneCards	-	-
17	VEGFA	GeneCards	-	-
18	ABCA4	GeneCards	-	-
19	BDNF-AS	GeneCards	-	-
20	ALB	GeneCards	-	-
21	IL1B	GeneCards	-	-
22	BDNF	GeneCards	-	-
23	ACE	GeneCards	-	-
24	APOB	GeneCards	-	-
25	FBLN5	GeneCards	-	-
26	IL10	GeneCards	-	-
27	LMNA	GeneCards	-	MalaCards
28	APP	GeneCards	-	-
29	HMCN1	GeneCards	-	-
30	TLR4	GeneCards	-	-
31	CDKN2A	GeneCards	-	-
32	PPARG	GeneCards	-	MalaCards
33	ESR1	GeneCards	-	-
34	ERBB2	GeneCards	-	-
35	H19	GeneCards	-	-
36	VDR	GeneCards	-	-
37	TGFB1	GeneCards	-	-
38	C3	GeneCards	-	-
39	MLH1	GeneCards	-	-
40	LEP	GeneCards	-	-
41	WRN	GeneCards	-	MalaCards
42	AKT1	GeneCards	-	MalaCards
43	VIM	GeneCards	-	-
44	BRAF	GeneCards	-	-
45	ADIPOQ	GeneCards	-	-
46	KRAS	GeneCards	-	-
47	IFNG	GeneCards	-	-
48	CST3	GeneCards	-	-
49	MMP9	GeneCards	-	-
50	SNCA	GeneCards	-	-
51	ATM	GeneCards	-	-
52	AR	GeneCards	-	-
53	HIF1A	GeneCards	-	MalaCards
54	MT-TL1	GeneCards	-	-
55	CTSD	GeneCards	-	-
56	HLA-DRB1	GeneCards	-	-
57	CXCL8	GeneCards	-	-
58	MSH2	GeneCards	-	-
59	SOD2-OT1	GeneCards	-	-
60	MTOR	GeneCards	-	MalaCards
61	IGF2	GeneCards	-	-
62	AGER	GeneCards	-	-
63	PSEN1	GeneCards	-	-
64	PTEN	GeneCards	-	-
65	CFI	GeneCards	-	-
66	CFB	GeneCards	-	-
67	SERPINE1	GeneCards	-	-
68	NOS3	GeneCards	-	-
69	TERT	GeneCards	-	-
70	IGF1R	GeneCards	-	MalaCards
71	ERCC2	GeneCards	-	-
72	SIRT1	GeneCards	-	MalaCards
73	NFKB1	GeneCards	-	MalaCards
74	SOD2	GeneCards	-	MalaCards
75	SOD1	GeneCards	-	-
76	GSTM1	GeneCards	-	-
77	PRPH2	GeneCards	-	-
78	COMT	GeneCards	-	-
79	PIK3CA	GeneCards	-	-
80	GH1	GeneCards	-	-
81	F2	GeneCards	-	-
82	MSH6	GeneCards	-	-
83	ERCC6	GeneCards	-	-
84	GRN	GeneCards	-	-
85	CTNNB1	GeneCards	-	-
86	ABCB1	GeneCards	-	-
87	GBA1	GeneCards	-	-
88	TTR	GeneCards	-	-
89	PTPN11	GeneCards	-	-
90	CHEK2	GeneCards	-	-
91	F5	GeneCards	-	-
92	MEG3	GeneCards	-	-
93	PRKN	GeneCards	-	-
94	IGFBP3	GeneCards	-	-
95	CYP19A1	GeneCards	-	-
96	SLC6A4	GeneCards	-	-
97	CDH1	GeneCards	-	-
98	HLA-DQB1	GeneCards	-	-
99	CCND1	GeneCards	-	-
100	SCN1A	GeneCards	-	-
101	CYP3A4	GeneCards	-	-
102	GFAP	GeneCards	-	-
103	MIR21	GeneCards	-	-
104	GSTP1	GeneCards	-	-
105	HFE	GeneCards	-	-
106	MDM2	GeneCards	-	-
107	C2	GeneCards	-	-
108	APC	GeneCards	-	-
109	CFHR3	GeneCards	-	-
110	FBN1	GeneCards	-	-
111	CCL2	GeneCards	-	-
112	IL1RN	GeneCards	-	-
113	SHBG	GeneCards	-	-
114	MMP2	GeneCards	-	-
115	KDR	GeneCards	-	-
116	PLEKHA1	GeneCards	-	-
117	PON1	GeneCards	-	-
118	GSTT1	GeneCards	-	-
119	JAK2	GeneCards	-	-
120	NF1	GeneCards	-	-
121	PTGS2	GeneCards	-	-
122	RET	GeneCards	-	-
123	HNF1A	GeneCards	-	-
124	MPO	GeneCards	-	-
125	BCL2	GeneCards	-	-
126	LOC126805793	GeneCards	-	-
127	KCNJ11	GeneCards	-	-
128	LRRK2	GeneCards	-	-
129	APOA1	GeneCards	-	-
130	TPP1	GeneCards	-	-
131	CYP2C9	GeneCards	-	-
132	CFHR1	GeneCards	-	-
133	KIT	GeneCards	-	-
134	CFTR	GeneCards	-	-
135	SCN5A	GeneCards	-	-
136	BGLAP	GeneCards	-	-
137	PARP1	GeneCards	-	MalaCards
138	ACAN	GeneCards	-	-
139	FMR1	GeneCards	-	-
140	ELN	GeneCards	-	-
141	ICAM1	GeneCards	-	-
142	LPL	GeneCards	-	-
143	PPT1	GeneCards	-	-
144	NPPB	GeneCards	-	-
145	POLG	GeneCards	-	-
146	FTO	GeneCards	-	-
147	CAT	GeneCards	-	-
148	CX3CR1	GeneCards	-	-
149	KCNQ1	GeneCards	-	-
150	INSR	GeneCards	-	-
151	PMS2	GeneCards	-	-
152	PRNP	GeneCards	-	-
153	GHR	GeneCards	-	-
154	IL2	GeneCards	-	-
155	TP63	GeneCards	-	MalaCards
156	LINC02605	GeneCards	-	-
157	MECP2	GeneCards	-	-
158	NBN	GeneCards	-	-
159	PCNA	GeneCards	-	-
160	MYH7	GeneCards	-	-
161	XRCC1	GeneCards	-	-
162	LDLR	GeneCards	-	-
163	COL1A1	GeneCards	-	-
164	PPARGC1A	GeneCards	-	MalaCards
165	CD36	GeneCards	-	-
166	PALB2	GeneCards	-	-
167	HLA-B	GeneCards	-	-
168	FLT1	GeneCards	-	-
169	GHRL	GeneCards	-	-
170	CTLA4	GeneCards	-	-
171	CBS	GeneCards	-	-
172	BCYRN1	GeneCards	-	MalaCards
173	AGT	GeneCards	-	-
174	CYP17A1	GeneCards	-	-
175	AGTR1	GeneCards	-	-
176	CLU	GeneCards	-	-
177	MAPK1	GeneCards	-	-
178	CETP	GeneCards	-	-
179	MMP1	GeneCards	-	-
180	IL18	GeneCards	-	-
181	STAT3	GeneCards	-	-
182	LINC01672	GeneCards	-	-
183	PRL	GeneCards	-	-
184	IL4	GeneCards	-	-
185	CYP1A1	GeneCards	-	-
186	CYP2C19	GeneCards	-	-
187	TNFRSF11B	GeneCards	-	-
188	TCF7L2	GeneCards	-	-
189	PGR	GeneCards	-	-
190	ABCA1	GeneCards	-	-
191	FAS	GeneCards	-	-
192	CNGA3	GeneCards	-	-
193	NAMPT	GeneCards	-	MalaCards
194	GCK	GeneCards	-	-
195	KL	GeneCards	-	-
196	NOS2	GeneCards	-	-
197	EXOSC2	GeneCards	-	-
198	BBS10	GeneCards	-	-
199	DRD2	GeneCards	-	-
200	KLK3	GeneCards	-	-
201	ERCC1	GeneCards	-	-
202	LIPC	GeneCards	-	-
203	SCN2A	GeneCards	-	-
204	DMD	GeneCards	-	-
205	CYP2D6	GeneCards	-	-
206	MMP3	GeneCards	-	-
207	SLC2A1	GeneCards	-	-
208	NPC1	GeneCards	-	-
209	NPPA	GeneCards	-	-
210	GJB2	GeneCards	-	-
211	CLN5	GeneCards	-	-
212	MIR34A	GeneCards	-	-
213	VWF	GeneCards	-	-
214	TIMP3	GeneCards	-	-
215	POMC	GeneCards	-	-
216	NFE2L2	GeneCards	-	-
217	HBB	GeneCards	-	-
218	ABCC8	GeneCards	-	-
219	FOXO3	GeneCards	-	MalaCards
220	HTR2A	GeneCards	-	-
221	IL1A	GeneCards	-	-
222	SDHB	GeneCards	-	-
223	FSCN2	GeneCards	-	-
224	KCNH2	GeneCards	-	-
225	REST	GeneCards	-	MalaCards
226	CYP1A2	GeneCards	-	-
227	VHL	GeneCards	-	-
228	TARDBP	GeneCards	-	-
229	PLAT	GeneCards	-	-
230	EDN1	GeneCards	-	-
231	SLC6A3	GeneCards	-	-
232	CERNA3	GeneCards	-	-
233	CSF3	GeneCards	-	-
234	TTN	GeneCards	-	-
235	NOD2	GeneCards	-	-
236	XIST	GeneCards	-	-
237	EGF	GeneCards	-	-
238	IDH1	GeneCards	-	-
239	COL2A1	GeneCards	-	-
240	LEPR	GeneCards	-	-
241	ACHE	GeneCards	-	-
242	MYC	GeneCards	-	-
243	SST	GeneCards	-	-
244	NAGLU	GeneCards	-	-
245	ESR2	GeneCards	-	-
246	CACNA1A	GeneCards	-	-
247	FGF2	GeneCards	-	-
248	RETN	GeneCards	-	-
249	FLT3	GeneCards	-	-
250	AFP	GeneCards	-	-
251	MYBPC3	GeneCards	-	-
252	CNR1	GeneCards	-	-
253	GAPDH	GeneCards	-	MalaCards
254	RB1	GeneCards	-	-
255	DNMT3A	GeneCards	-	-
256	EPHA2	GeneCards	-	-
257	RAD51C	GeneCards	-	-
258	TF	GeneCards	-	-
259	SMPD1	GeneCards	-	-
260	CYP1B1	GeneCards	-	-
261	TH	GeneCards	-	-
262	SMAD4	GeneCards	-	-
263	MET	GeneCards	-	-
264	MUTYH	GeneCards	-	-
265	SMAD5-AS1	GeneCards	-	-
266	CDKN1A	GeneCards	-	-
267	GALC	GeneCards	-	-
268	FOXO1	GeneCards	-	MalaCards
269	CASP3	GeneCards	-	-
270	FGFR3	GeneCards	-	-
271	ATRIP	GeneCards	-	-
272	HRAS	GeneCards	-	-
273	GPT	GeneCards	-	-
274	CP	GeneCards	-	-
275	BRIP1	GeneCards	-	-
276	NR3C1	GeneCards	-	-
277	HTT	GeneCards	-	-
278	ERCC4	GeneCards	-	-
279	HNF4A	GeneCards	-	-
280	EPO	GeneCards	-	-
281	BCHE	GeneCards	-	-
282	RAD51	GeneCards	-	-
283	GLA	GeneCards	-	-
284	MALAT1	GeneCards	-	-
285	CRYAA	GeneCards	-	-
286	HMOX1	GeneCards	-	-
287	PSEN2	GeneCards	-	-
288	MFSD8	GeneCards	-	-
289	TNNT2	GeneCards	-	-
290	GAS5	GeneCards	-	-
291	MIR146A	GeneCards	-	-
292	TGFBR2	GeneCards	-	-
293	MIR155	GeneCards	-	-
294	SELP	GeneCards	-	-
295	UCP2	GeneCards	-	-
296	NOTCH3	GeneCards	-	-
297	REN	GeneCards	-	-
298	SERPINC1	GeneCards	-	-
299	MTR	GeneCards	-	-
300	BMP6	GeneCards	-	-
301	IRS1	GeneCards	-	-
302	SIRT6	GeneCards	-	MalaCards
303	CALCA	GeneCards	-	-
304	SELE	GeneCards	-	-
305	C9	GeneCards	-	-
306	TNFSF11	GeneCards	-	-
307	ANGPT2	GeneCards	-	-
308	TYMS	GeneCards	-	-
309	NLRP3	GeneCards	-	-
310	MKI67	GeneCards	-	-
311	CD40LG	GeneCards	-	-
312	NTRK2	GeneCards	-	-
313	DES	GeneCards	-	-
314	SERPINA1	GeneCards	-	-
315	SIRT3	GeneCards	-	MalaCards
316	IL17A	GeneCards	-	-
317	PDGFRA	GeneCards	-	-
318	FGFR1	GeneCards	-	-
319	NRAS	GeneCards	-	-
320	GABRG2	GeneCards	-	-
321	NGF	GeneCards	-	-
322	HMGCR	GeneCards	-	-
323	FN1	GeneCards	-	-
324	MBL2	GeneCards	-	-
325	ADRB2	GeneCards	-	-
326	TREX1	GeneCards	-	-
327	CLN8	GeneCards	-	-
328	NTRK1	GeneCards	-	-
329	LTA	GeneCards	-	-
330	HLA-C	GeneCards	-	-
331	MEN1	GeneCards	-	-
332	SLC17A5	GeneCards	-	-
333	GRIN2B	GeneCards	-	-
334	THBS1	GeneCards	-	-
335	HNF1B	GeneCards	-	-
336	GGT1	GeneCards	-	-
337	VCP	GeneCards	-	-
338	MIR126	GeneCards	-	-
339	CLN6	GeneCards	-	-
340	XPC	GeneCards	-	-
341	SRD5A2	GeneCards	-	-
342	C11orf65	GeneCards	-	-
343	GNRH1	GeneCards	-	-
344	IGFBP1	GeneCards	-	-
345	B2M	GeneCards	-	-
346	MC4R	GeneCards	-	-
347	IL13	GeneCards	-	-
348	GLB1	GeneCards	-	-
349	KCNQ2	GeneCards	-	-
350	GNAS	GeneCards	-	-
351	DRD4	GeneCards	-	-
352	NR3C2	GeneCards	-	-
353	SERPINF1	GeneCards	-	-
354	MIR146B	GeneCards	-	-
355	CYP3A5	GeneCards	-	-
356	NAT2	GeneCards	-	-
357	TIMP1	GeneCards	-	-
358	CAV1	GeneCards	-	-
359	LOC126862571	GeneCards	-	-
360	IFNA1	GeneCards	-	-
361	PTPN22	GeneCards	-	-
362	NPM1	GeneCards	-	-
363	SCN1B	GeneCards	-	-
364	C9orf72	GeneCards	-	-
365	MIR27A	GeneCards	-	-
366	MIR210	GeneCards	-	-
367	PLAU	GeneCards	-	-
368	CD79A	GeneCards	-	-
369	NPY	GeneCards	-	-
370	RHO	GeneCards	-	-
371	KMT2A	GeneCards	-	-
372	GAA	GeneCards	-	-
373	TLR2	GeneCards	-	-
374	MIR17	GeneCards	-	-
375	RPE65	GeneCards	-	-
376	F3	GeneCards	-	-
377	DRD3	GeneCards	-	-
378	PCSK9	GeneCards	-	-
379	TREM2	GeneCards	-	-
380	CDKN1B	GeneCards	-	-
381	RAX2	GeneCards	-	-
382	ALPL	GeneCards	-	-
383	CHAT	GeneCards	-	-
384	WT1	GeneCards	-	-
385	ENG	GeneCards	-	-
386	TGFBR1	GeneCards	-	-
387	LOC110806262	GeneCards	-	-
388	CDKL5	GeneCards	-	-
389	LRP5	GeneCards	-	-
390	PTCH1	GeneCards	-	-
391	DNAJC5	GeneCards	-	-
392	MT-ND1	GeneCards	-	-
393	VCAM1	GeneCards	-	-
394	MT-RNR1	GeneCards	-	-
395	TERC	GeneCards	-	-
396	MIR125A	GeneCards	-	-
397	HP	GeneCards	-	-
398	DICER1	GeneCards	-	-
399	BLM	GeneCards	-	-
400	SPP1	GeneCards	-	-
401	MTRR	GeneCards	-	-
402	BMP2	GeneCards	-	-
403	DCN	GeneCards	-	-
404	VKORC1	GeneCards	-	-
405	HOTAIR	GeneCards	-	-
406	RECQL4	GeneCards	-	-
407	UGT1A1	GeneCards	-	-
408	OGG1	GeneCards	-	-
409	TMX2-CTNND1	GeneCards	-	-
410	FOXP3	GeneCards	-	-
411	IGFBP2	GeneCards	-	-
412	TNFRSF1A	GeneCards	-	-
413	HLA-DQA1	GeneCards	-	-
414	FANCA	GeneCards	-	-
415	PGR-AS1	GeneCards	-	-
416	IL2RA	GeneCards	-	-
417	HLA-A	GeneCards	-	-
418	TGFB2	GeneCards	-	-
419	BEST1	GeneCards	-	-
420	PSAP	GeneCards	-	-
421	PDCD1	GeneCards	-	-
422	CD274	GeneCards	-	-
423	MMP13	GeneCards	-	-
424	FGFR2	GeneCards	-	-
425	IFIH1	GeneCards	-	-
426	KCNQ1OT1	GeneCards	-	-
427	LOC106627981	GeneCards	-	-
428	USH2A	GeneCards	-	-
429	MIR29A	GeneCards	-	-
430	PVT1	GeneCards	-	-
431	TFAM	GeneCards	-	MalaCards
432	PARK7	GeneCards	-	-
433	TSC2	GeneCards	-	-
434	MGMT	GeneCards	-	-
435	GNB3	GeneCards	-	-
436	BAX	GeneCards	-	-
437	ALK	GeneCards	-	-
438	SRC	GeneCards	-	-
439	COL1A2	GeneCards	-	-
440	ALDH2	GeneCards	-	-
441	COL3A1	GeneCards	-	-
442	LEPQTL1	GeneCards	-	-
443	FASLG	GeneCards	-	-
444	G6PD	GeneCards	-	-
445	S100B	GeneCards	-	-
446	KITLG	GeneCards	-	-
447	NR4A2	GeneCards	-	-
448	CEP290	GeneCards	-	-
449	ITGB3	GeneCards	-	-
450	THBD	GeneCards	-	-
451	EZH2	GeneCards	-	-
452	SDHD	GeneCards	-	-
453	CYP2E1	GeneCards	-	-
454	HMGA2	GeneCards	-	-
455	ATXN2	GeneCards	-	-
456	BACE1	GeneCards	-	-
457	UCHL1	GeneCards	-	-
458	CDK4	GeneCards	-	-
459	MAP2K1	GeneCards	-	-
460	DNMT1	GeneCards	-	-
461	SERPINA3	GeneCards	-	-
462	ADA	GeneCards	-	-
463	ENO2	GeneCards	-	-
464	PDX1	GeneCards	-	-
465	MC1R	GeneCards	-	-
466	GRIN2A	GeneCards	-	-
467	EPHX1	GeneCards	-	-
468	DLK1	GeneCards	-	-
469	WFS1	GeneCards	-	-
470	MIRLET7C	GeneCards	-	-
471	MUC1	GeneCards	-	-
472	TNNI3	GeneCards	-	-
473	GAST	GeneCards	-	-
474	KISS1	GeneCards	-	-
475	VEGFC	GeneCards	-	-
476	MBP	GeneCards	-	MalaCards
477	CXCL12	GeneCards	-	-
478	MYO7A	GeneCards	-	-
479	PTH	GeneCards	-	-
480	MIAT	GeneCards	-	-
481	PIK3CG	GeneCards	-	-
482	C4A	GeneCards	-	-
483	CCL5	GeneCards	-	-
484	CRYAB	GeneCards	-	-
485	MIR221	GeneCards	-	-
486	TUG1	GeneCards	-	-
487	IDH2	GeneCards	-	-
488	MIR140	GeneCards	-	-
489	SCN4A	GeneCards	-	-
490	FHIT	GeneCards	-	-
491	ATXN3	GeneCards	-	-
492	FGF23	GeneCards	-	-
493	CRH	GeneCards	-	-
494	GCG	GeneCards	-	-
495	CHGA	GeneCards	-	-
496	PDGFB	GeneCards	-	-
497	MPZ	GeneCards	-	-
498	RAD51D	GeneCards	-	-
499	SCN8A	GeneCards	-	-
500	PPARA	GeneCards	-	-
501	ACTC1	GeneCards	-	-
502	TOMM40	GeneCards	-	-
503	ADRB3	GeneCards	-	-
504	CREBBP	GeneCards	-	-
505	CDKN2B-AS1	GeneCards	-	-
506	ZMPSTE24	GeneCards	-	-
507	CCR5	GeneCards	-	-
508	MYOC	GeneCards	-	-
509	RNASEH2A	GeneCards	-	-
510	MAOA	GeneCards	-	-
511	RPGR	GeneCards	-	-
512	IGF2BP2	GeneCards	-	-
513	GHRHR	GeneCards	-	-
514	LINC-ROR	GeneCards	-	-
515	RYR1	GeneCards	-	-
516	PAX6	GeneCards	-	-
517	STK11	GeneCards	-	-
518	POLR3A	GeneCards	-	-
519	EFEMP1	GeneCards	-	-
520	MEFV	GeneCards	-	-
521	ATRIP-TREX1	GeneCards	-	-
522	SPAST	GeneCards	-	-
523	IDS	GeneCards	-	-
524	MIR320A	GeneCards	-	-
525	MME	GeneCards	-	-
526	CDKN2B	GeneCards	-	-
527	COL18A1	GeneCards	-	-
528	DPYD	GeneCards	-	-
529	IGHE	GeneCards	-	-
530	ERCC5	GeneCards	-	-
531	MFN2	GeneCards	-	-
532	GSR	GeneCards	-	-
533	TCF4	GeneCards	-	-
534	ELANE	GeneCards	-	-
535	SQSTM1	GeneCards	-	-
536	NOTCH1	GeneCards	-	-
537	SYP	GeneCards	-	-
538	F8	GeneCards	-	-
539	NSD1	GeneCards	-	-
540	CDH23	GeneCards	-	-
541	F13A1	GeneCards	-	-
542	MMP7	GeneCards	-	-
543	CXCR4	GeneCards	-	-
544	KCNQ1DN	GeneCards	-	MalaCards
545	CLN3	GeneCards	-	-
546	JUN	GeneCards	-	-
547	ENPP1	GeneCards	-	-
548	SAMHD1	GeneCards	-	-
549	STXBP1	GeneCards	-	-
550	KCNMA1	GeneCards	-	-
551	SLC19A1	GeneCards	-	-
552	RELN	GeneCards	-	-
553	ABCC9	GeneCards	-	-
554	APOC3	GeneCards	-	-
555	SLC30A8	GeneCards	-	-
556	ERBB4	GeneCards	-	-
557	PAX4	GeneCards	-	-
558	NKX2-1	GeneCards	-	-
559	RAD50	GeneCards	-	-
560	CD44	GeneCards	-	-
561	SMN2	GeneCards	-	-
562	MRE11	GeneCards	-	-
563	CD14	GeneCards	-	-
564	ASXL1	GeneCards	-	-
565	RNASEH2B	GeneCards	-	-
566	PGF	GeneCards	-	-
567	BIRC5	GeneCards	-	-
568	BARD1	GeneCards	-	-
569	LEMD2	GeneCards	-	-
570	CASP8	GeneCards	-	-
571	CRYBB2	GeneCards	-	-
572	CNTNAP2	GeneCards	-	-
573	MIR34C	GeneCards	-	-
574	XPA	GeneCards	-	-
575	SCN9A	GeneCards	-	-
576	PIK3R1	GeneCards	-	-
577	RMRP	GeneCards	-	-
578	HSPA4	GeneCards	-	-
579	NEU1	GeneCards	-	-
580	ATRX	GeneCards	-	-
581	MIR133B	GeneCards	-	-
582	FGB	GeneCards	-	-
583	EPCAM	GeneCards	-	-
584	HTR1A	GeneCards	-	-
585	SMARCB1	GeneCards	-	-
586	RBP4	GeneCards	-	-
587	TLR3	GeneCards	-	-
588	STAT1	GeneCards	-	-
589	ABCG2	GeneCards	-	-
590	NEUROD1	GeneCards	-	-
591	F7	GeneCards	-	-
592	ATP7B	GeneCards	-	-
593	MIR451A	GeneCards	-	-
594	PLA2G6	GeneCards	-	-
595	NQO1	GeneCards	-	-
596	PCDH15	GeneCards	-	-
597	CSGALNACT1	GeneCards	-	-
598	MIR29C	GeneCards	-	-
599	BMP4	GeneCards	-	-
600	POLGARF	GeneCards	-	-
601	CAPN3	GeneCards	-	-
602	DSP	GeneCards	-	-
603	GAD1	GeneCards	-	-
604	MIR335	GeneCards	-	-
605	GCH1	GeneCards	-	-
606	AMH	GeneCards	-	-
607	GNRHR	GeneCards	-	-
608	FH	GeneCards	-	-
609	CDK1	GeneCards	-	-
610	IL5	GeneCards	-	-
611	SMAD3	GeneCards	-	-
612	CYP11B2	GeneCards	-	-
613	FUS	GeneCards	-	-
614	SMN1	GeneCards	-	-
615	ERBB3	GeneCards	-	-
616	FLG	GeneCards	-	-
617	RUNX2	GeneCards	-	-
618	DSPP	GeneCards	-	-
619	MIR7-3HG	GeneCards	-	-
620	DYRK1A	GeneCards	-	-
621	ADAR	GeneCards	-	-
622	FRAXA	GeneCards	-	-
623	IDUA	GeneCards	-	-
624	LPA	GeneCards	-	-
625	CHD7	GeneCards	-	-
626	LOC107133510	GeneCards	-	-
627	KISS1R	GeneCards	-	-
628	NEAT1	GeneCards	-	-
629	CHRNA4	GeneCards	-	-
630	DNMT3B	GeneCards	-	-
631	NEFL	GeneCards	-	-
632	TNFRSF1B	GeneCards	-	-
633	TSHR	GeneCards	-	-
634	BSCL2	GeneCards	-	-
635	OPTN	GeneCards	-	-
636	TNFRSF11A	GeneCards	-	-
637	GJA1	GeneCards	-	-
638	FGA	GeneCards	-	-
639	OCA2	GeneCards	-	-
640	SNORD15A	GeneCards	-	-
641	MAPK3	GeneCards	-	-
642	CSF1R	GeneCards	-	-
643	CDKN1C	GeneCards	-	-
644	CD34	GeneCards	-	-
645	TEK	GeneCards	-	-
646	IL1R1	GeneCards	-	-
647	TYR	GeneCards	-	-
648	CHI3L1	GeneCards	-	-
649	CXCL10	GeneCards	-	-
650	CD46	GeneCards	-	-
651	PROM1	GeneCards	-	-
652	CCK	GeneCards	-	-
653	ELOVL4	GeneCards	-	-
654	MIR30A	GeneCards	-	-
655	FTL	GeneCards	-	-
656	RTEL1	GeneCards	-	-
657	GDNF	GeneCards	-	-
658	HAMP	GeneCards	-	-
659	AUTS2	GeneCards	-	-
660	KCNJ5	GeneCards	-	-
661	RNASEH2C	GeneCards	-	-
662	TTN-AS1	GeneCards	-	-
663	MIR222	GeneCards	-	-
664	HGF	GeneCards	-	-
665	CSF2	GeneCards	-	-
666	RLBP1	GeneCards	-	-
667	SATB2	GeneCards	-	-
668	CASP1	GeneCards	-	-
669	MIR145	GeneCards	-	-
670	MIR132	GeneCards	-	-
671	EYA1	GeneCards	-	-
672	MITF	GeneCards	-	-
673	APEX1	GeneCards	-	-
674	FLT4	GeneCards	-	-
675	PNPLA6	GeneCards	-	-
676	TBP	GeneCards	-	-
677	MT-ND2	GeneCards	-	-
678	LTBP4	GeneCards	-	-
679	OPA1	GeneCards	-	-
680	HSPB1	GeneCards	-	-
681	KRT14	GeneCards	-	-
682	NOS1	GeneCards	-	-
683	BMPR2	GeneCards	-	-
684	HPRT1	GeneCards	-	-
685	SETD2	GeneCards	-	-
686	PIK3C2A	GeneCards	-	-
687	GABRA1	GeneCards	-	-
688	PINK1	GeneCards	-	-
689	GDF11	GeneCards	-	MalaCards
690	ARSA	GeneCards	-	-
691	EP300	GeneCards	-	-
692	SOCS1	GeneCards	-	-
693	CGA	GeneCards	-	-
694	GRIN1	GeneCards	-	-
695	LGALS3	GeneCards	-	-
696	COG2	GeneCards	-	-
697	NGFR	GeneCards	-	-
698	MIR223	GeneCards	-	-
699	TET2	GeneCards	-	-
700	ALMS1	GeneCards	-	-
701	CSF1	GeneCards	-	-
702	GABRB3	GeneCards	-	-
703	ACTA1	GeneCards	-	-
704	ALPP	GeneCards	-	-
705	PLP1	GeneCards	-	-
706	GUCY2D	GeneCards	-	-
707	TMEM106B	GeneCards	-	-
708	THPO	GeneCards	-	-
709	HLA-G	GeneCards	-	-
710	LOC106099062	GeneCards	-	-
711	MYH6	GeneCards	-	-
712	TG	GeneCards	-	-
713	LTF	GeneCards	-	-
714	RPL36A-HNRNPH2	GeneCards	-	-
715	LCN2	GeneCards	-	-
716	ADAMTS13	GeneCards	-	-
717	EYS	GeneCards	-	-
718	MAOB	GeneCards	-	-
719	FANCM	GeneCards	-	-
720	TPO	GeneCards	-	-
721	EDNRB	GeneCards	-	-
722	SERPING1	GeneCards	-	-
723	HJV	GeneCards	-	-
724	RAF1	GeneCards	-	-
725	COL4A3	GeneCards	-	-
726	LOX	GeneCards	-	-
727	DCC	GeneCards	-	-
728	ABCD1	GeneCards	-	-
729	PBX1	GeneCards	-	-
730	GHRH	GeneCards	-	-
731	PKD2	GeneCards	-	-
732	SORL1	GeneCards	-	-
733	IGF2R	GeneCards	-	-
734	MAPK10	GeneCards	-	-
735	SETX	GeneCards	-	-
736	LOC130002815	GeneCards	-	-
737	MIR29B1	GeneCards	-	-
738	WWOX	GeneCards	-	-
739	IGFBP5	GeneCards	-	-
740	ABL1	GeneCards	-	-
741	MAPK8	GeneCards	-	-
742	PLA2G7	GeneCards	-	-
743	PRRT2	GeneCards	-	-
744	SMARCA4	GeneCards	-	-
745	MIR214	GeneCards	-	-
746	STAT5B	GeneCards	-	-
747	NRXN1	GeneCards	-	-
748	PKP2	GeneCards	-	-
749	ACTB	GeneCards	-	-
750	SLCO1B1	GeneCards	-	-
751	SFTA3	GeneCards	-	-
752	GPX1	GeneCards	-	-
753	CASR	GeneCards	-	-
754	DYNC1H1	GeneCards	-	-
755	PRKAR1A	GeneCards	-	-
756	CD55	GeneCards	-	-
757	APOH	GeneCards	-	-
758	PKHD1	GeneCards	-	-
759	CEACAM5	GeneCards	-	-
760	DAO	GeneCards	-	MalaCards
761	IL3	GeneCards	-	-
762	DBH	GeneCards	-	-
763	TFAP2A	GeneCards	-	-
764	ABCB11	GeneCards	-	-
765	CDK2	GeneCards	-	-
766	IRS2	GeneCards	-	-
767	SOST	GeneCards	-	-
768	GUSB	GeneCards	-	-
769	MKRN3	GeneCards	-	-
770	SLC25A24	GeneCards	-	-
771	MIF	GeneCards	-	-
772	SKIC2	GeneCards	-	-
773	MIR93	GeneCards	-	-
774	ATP1A2	GeneCards	-	-
775	CDKAL1	GeneCards	-	-
776	GRIA1	GeneCards	-	-
777	XRCC3	GeneCards	-	-
778	HMGB1	GeneCards	-	-
779	PECAM1	GeneCards	-	-
780	OPRM1	GeneCards	-	-
781	ERCC3	GeneCards	-	-
782	PKD1	GeneCards	-	-
783	LRP1	GeneCards	-	-
784	DYSF	GeneCards	-	-
785	F9	GeneCards	-	-
786	RASSF1	GeneCards	-	-
787	TBC1D24	GeneCards	-	-
788	POLD1	GeneCards	-	-
789	HSD11B2	GeneCards	-	-
790	FSHB	GeneCards	-	-
791	DRD5	GeneCards	-	-
792	RPS27A	GeneCards	-	-
793	MIR15A	GeneCards	-	-
794	SOX9	GeneCards	-	-
795	AURKA	GeneCards	-	-
796	TFRC	GeneCards	-	-
797	TACR3	GeneCards	-	-
798	ADGRV1	GeneCards	-	-
799	FXN	GeneCards	-	-
800	FKRP	GeneCards	-	-
801	ATP1A3	GeneCards	-	-
802	FOS	GeneCards	-	-
803	NF2	GeneCards	-	-
804	SELL	GeneCards	-	-
805	RPA1	GeneCards	-	-
806	SRCAP	GeneCards	-	-
807	SHH	GeneCards	-	-
808	GJB1	GeneCards	-	-
809	MAPK14	GeneCards	-	-
810	CYP21A2	GeneCards	-	-
811	KCNQ3	GeneCards	-	-
812	MYCN	GeneCards	-	-
813	DPP4	GeneCards	-	-
814	PMP22	GeneCards	-	-
815	ERCC8	GeneCards	-	-
816	CACNA1C	GeneCards	-	-
817	MT-TS1	GeneCards	-	-
818	PROKR2	GeneCards	-	-
819	MMP14	GeneCards	-	-
820	GLUL	GeneCards	-	-
821	EHMT1	GeneCards	-	-
822	ADH1B	GeneCards	-	-
823	ADAM10	GeneCards	-	-
824	CDH2	GeneCards	-	-
825	CHMP4B	GeneCards	-	-
826	SDHC	GeneCards	-	-
827	AIFM1	GeneCards	-	-
828	IFNA2	GeneCards	-	-
829	EMSLR	GeneCards	-	-
830	DEPDC5	GeneCards	-	-
831	PTH1R	GeneCards	-	-
832	BAP1	GeneCards	-	-
833	CFHR5	GeneCards	-	-
834	KRT19	GeneCards	-	-
835	UNC45B	GeneCards	-	-
836	FSHR	GeneCards	-	-
837	MAF	GeneCards	-	-
838	COL4A4	GeneCards	-	-
839	RYR2	GeneCards	-	-
840	GBE1	GeneCards	-	-
841	NPC2	GeneCards	-	-
842	COL4A5	GeneCards	-	-
843	CD59	GeneCards	-	-
844	LZTR1	GeneCards	-	-
845	POLE	GeneCards	-	-
846	MEF2C	GeneCards	-	-
847	LOC102724058	GeneCards	-	-
848	TYMP	GeneCards	-	-
849	GATA4	GeneCards	-	-
850	ALDH1A1	GeneCards	-	-
851	MIR20A	GeneCards	-	-
852	LAMA2	GeneCards	-	-
853	TIMP2	GeneCards	-	-
854	SNAP25	GeneCards	-	-
855	CD4	GeneCards	-	-
856	RNASE3	GeneCards	-	-
857	GALNS	GeneCards	-	-
858	RARB	GeneCards	-	-
859	DISC1	GeneCards	-	-
860	RUNX1	GeneCards	-	-
861	COL4A1	GeneCards	-	-
862	MIP	GeneCards	-	-
863	ADAMTS9	GeneCards	-	-
864	ADH1C	GeneCards	-	-
865	KRT5	GeneCards	-	-
866	NRP1	GeneCards	-	-
867	MIRLET7B	GeneCards	-	-
868	MT-CYB	GeneCards	-	-
869	MIR106B	GeneCards	-	-
870	MB	GeneCards	-	-
871	FLCN	GeneCards	-	-
872	NOTCH2	GeneCards	-	-
873	SOX2	GeneCards	-	-
874	GATA1	GeneCards	-	-
875	PCDH19	GeneCards	-	-
876	ARSB	GeneCards	-	-
877	POT1	GeneCards	-	-
878	IL15	GeneCards	-	-
879	HEXA	GeneCards	-	-
880	COX5A	GeneCards	-	-
881	ACE2	GeneCards	-	-
882	NPHS1	GeneCards	-	-
883	TWNK	GeneCards	-	-
884	TOP2A	GeneCards	-	-
885	NR1I2	GeneCards	-	-
886	PVALB	GeneCards	-	-
887	AHSG	GeneCards	-	-
888	POLR1C	GeneCards	-	-
889	IAPP	GeneCards	-	-
890	RARA	GeneCards	-	-
891	MIR148A	GeneCards	-	-
892	MIR142	GeneCards	-	-
893	ANK2	GeneCards	-	-
894	NR1H2	GeneCards	-	-
895	CYP2B6	GeneCards	-	-
896	MT-ATP6	GeneCards	-	-
897	TKT	GeneCards	-	-
898	SDHA	GeneCards	-	-
899	AHR	GeneCards	-	-
900	ATL1	GeneCards	-	-
901	MIR200C	GeneCards	-	-
902	IL6R	GeneCards	-	-
903	C4B	GeneCards	-	-
904	AIRE	GeneCards	-	-
905	SNRPN	GeneCards	-	-
906	TRA-TGC7-1	GeneCards	-	-
907	CTNS	GeneCards	-	-
908	NCAM1	GeneCards	-	-
909	LAMP2	GeneCards	-	-
910	COMP	GeneCards	-	-
911	MIR9-1	GeneCards	-	-
912	WNT1	GeneCards	-	-
913	LIG4	GeneCards	-	-
914	CD40	GeneCards	-	-
915	GDF15	GeneCards	-	-
916	XDH	GeneCards	-	-
917	MIR150	GeneCards	-	-
918	IL7R	GeneCards	-	-
919	LHCGR	GeneCards	-	-
920	MYH11	GeneCards	-	-
921	GH-LCR	GeneCards	-	-
922	PTPRC	GeneCards	-	-
923	SPTLC1	GeneCards	-	-
924	POLR3B	GeneCards	-	-
925	SCN10A	GeneCards	-	-
926	MAP1B	GeneCards	-	-
927	MIR143	GeneCards	-	-
928	TRPV4	GeneCards	-	-
929	IL12B	GeneCards	-	-
930	MYD88	GeneCards	-	-
931	FANCC	GeneCards	-	-
932	HSD17B10	GeneCards	-	-
933	ADM	GeneCards	-	-
934	AKT2	GeneCards	-	-
935	MYL2	GeneCards	-	-
936	CTNNA1	GeneCards	-	-
937	MIR22	GeneCards	-	-
938	PAPPA	GeneCards	-	-
939	PAX2	GeneCards	-	-
940	LIN28B	GeneCards	-	-
941	BANF1	GeneCards	-	-
942	TP73	GeneCards	-	-
943	LOXL1	GeneCards	-	-
944	TSC1	GeneCards	-	-
945	S100A8	GeneCards	-	-
946	HBA1	GeneCards	-	-
947	FOXL2	GeneCards	-	-
948	DDC	GeneCards	-	-
949	MIR381	GeneCards	-	-
950	MT-ND5	GeneCards	-	-
951	GALT	GeneCards	-	-
952	TGFBI	GeneCards	-	-
953	HCRT	GeneCards	-	-
954	CD28	GeneCards	-	-
955	LBR	GeneCards	-	-
956	CRB1	GeneCards	-	-
957	MIR23A	GeneCards	-	-
958	HSD17B4	GeneCards	-	-
959	GSK3B	GeneCards	-	-
960	IMPG2	GeneCards	-	-
961	KCNJ2	GeneCards	-	-
962	GLI3	GeneCards	-	-
963	ATR	GeneCards	-	-
964	SLC1A3	GeneCards	-	-
965	TPM1	GeneCards	-	-
966	ARHI1	GeneCards	-	-
967	ARHI2	GeneCards	-	-
968	MIR31	GeneCards	-	-
969	ARID1B	GeneCards	-	-
970	NDUFS4	GeneCards	-	-
971	TOR1A	GeneCards	-	-
972	PCSK1	GeneCards	-	-
973	CHD2	GeneCards	-	-
974	TLR9	GeneCards	-	-
975	NPHP3	GeneCards	-	-
976	MIR494	GeneCards	-	-
977	XRCC4	GeneCards	-	-
978	OLR1	GeneCards	-	-
979	FANCD2	GeneCards	-	-
980	CCR2	GeneCards	-	-
981	NPHS2	GeneCards	-	-
982	MIRLET7D	GeneCards	-	-
983	OTC	GeneCards	-	-
984	MSR1	GeneCards	-	-
985	JAK3	GeneCards	-	-
986	SLC25A13	GeneCards	-	-
987	VLDLR	GeneCards	-	-
988	ZEB1	GeneCards	-	-
989	RHOA	GeneCards	-	-
990	GMNN	GeneCards	-	-
991	HLA-DPB1	GeneCards	-	-
992	JAG1	GeneCards	-	-
993	A2M	GeneCards	-	-
994	YAP1	GeneCards	-	-
995	CCL11	GeneCards	-	-
996	CBL	GeneCards	-	-
997	UMOD	GeneCards	-	-
998	GRM7	GeneCards	-	-
999	MIR122	GeneCards	-	-
1000	SMARCA2	GeneCards	-	-
1001	ZEB2	GeneCards	-	-
1002	HSPA1A	GeneCards	-	-
1003	RXRA	GeneCards	-	-
1004	BNC1	GeneCards	-	-
1005	OXTR	GeneCards	-	-
1006	SLC26A4	GeneCards	-	-
1007	COL5A1	GeneCards	-	-
1008	IL4R	GeneCards	-	-
1009	ANXA5	GeneCards	-	-
1010	DRD1	GeneCards	-	-
1011	OXT	GeneCards	-	-
1012	CREB1	GeneCards	-	-
1013	S100A9	GeneCards	-	-
1014	IL2RB	GeneCards	-	-
1015	MIR199B	GeneCards	-	-
1016	SUFU	GeneCards	-	-
1017	BCL2L1	GeneCards	-	-
1018	FLNA	GeneCards	-	-
1019	SLC22A5	GeneCards	-	-
1020	PMM2	GeneCards	-	-
1021	NFIX	GeneCards	-	-
1022	POU5F1	GeneCards	-	-
1023	APOC1	GeneCards	-	-
1024	PTPN1	GeneCards	-	-
1025	SLC1A2	GeneCards	-	-
1026	SPARC	GeneCards	-	-
1027	RS1	GeneCards	-	-
1028	CRX	GeneCards	-	-
1029	VIP	GeneCards	-	-
1030	SLC2A2	GeneCards	-	-
1031	PDE6B	GeneCards	-	-
1032	XRCC2	GeneCards	-	-
1033	SRD5A1	GeneCards	-	-
1034	RNASEL	GeneCards	-	-
1035	NRG1	GeneCards	-	-
1036	MIR130A	GeneCards	-	-
1037	SHOX	GeneCards	-	-
1038	COL6A1	GeneCards	-	-
1039	DMPK	GeneCards	-	-
1040	SHANK3	GeneCards	-	-
1041	KCNA2	GeneCards	-	-
1042	APOA2	GeneCards	-	-
1043	GSN	GeneCards	-	-
1044	SLPI	GeneCards	-	-
1045	SYNE1	GeneCards	-	-
1046	MSTN	GeneCards	-	-
1047	HSD11B1	GeneCards	-	-
1048	FOXC1	GeneCards	-	-
1049	EIF2AK3	GeneCards	-	-
1050	GHSR	GeneCards	-	-
1051	ABCC1	GeneCards	-	-
1052	XYLT1	GeneCards	-	-
1053	AKR1B1	GeneCards	-	-
1054	AIP	GeneCards	-	-
1055	CTSB	GeneCards	-	-
1056	PGBD3	GeneCards	-	-
1057	KNG1	GeneCards	-	-
1058	CYBA	GeneCards	-	-
1059	CUL3	GeneCards	-	-
1060	PROS1	GeneCards	-	-
1061	ALOX15B	GeneCards	-	-
1062	ARX	GeneCards	-	-
1063	PRLR	GeneCards	-	-
1064	CHCHD2	GeneCards	-	MalaCards
1065	ITGB2	GeneCards	-	-
1066	ACVRL1	GeneCards	-	-
1067	IFNB1	GeneCards	-	-
1068	VEGFD	GeneCards	-	-
1069	COL11A1	GeneCards	-	-
1070	EIF2B5	GeneCards	-	-
1071	MT-CO1	GeneCards	-	-
1072	LIPA	GeneCards	-	-
1073	GAD2	GeneCards	-	-
1074	ITGAM	GeneCards	-	-
1075	BIN1	GeneCards	-	-
1076	GABBR2	GeneCards	-	-
1077	ADNP	GeneCards	-	-
1078	GJA5	GeneCards	-	-
1079	RBFOX1	GeneCards	-	-
1080	FGG	GeneCards	-	-
1081	GC	GeneCards	-	-
1082	FANCI	GeneCards	-	-
1083	CHRNA3	GeneCards	-	-
1084	HSPD1	GeneCards	-	-
1085	FOXG1	GeneCards	-	-
1086	MCM8	GeneCards	-	-
1087	GATA2	GeneCards	-	-
1088	SOD3	GeneCards	-	-
1089	MIR203A	GeneCards	-	-
1090	MIR15B	GeneCards	-	-
1091	GDF5	GeneCards	-	-
1092	CCL3	GeneCards	-	-
1093	OR2AG1	GeneCards	-	-
1094	TMEM38B	GeneCards	-	-
1095	SPG7	GeneCards	-	-
1096	NR2C2	GeneCards	-	MalaCards
1097	GSTM3	GeneCards	-	-
1098	SMC1A	GeneCards	-	-
1099	PON2	GeneCards	-	-
1100	CALB2	GeneCards	-	-
1101	KMT2D	GeneCards	-	-
1102	COL7A1	GeneCards	-	-
1103	SULT1A1	GeneCards	-	-
1104	POU1F1	GeneCards	-	-
1105	APOA5	GeneCards	-	-
1106	ANGPT1	GeneCards	-	-
1107	MIR127	GeneCards	-	-
1108	PTGS1	GeneCards	-	-
1109	VSX2	GeneCards	-	-
1110	LOC126860933	GeneCards	-	-
1111	CLOCK	GeneCards	-	-
1112	GABRD	GeneCards	-	-
1113	SMO	GeneCards	-	-
1114	SPINK1	GeneCards	-	-
1115	THRB	GeneCards	-	-
1116	CYP2A6	GeneCards	-	-
1117	ABCC6	GeneCards	-	-
1118	BTK	GeneCards	-	-
1119	PLAUR	GeneCards	-	-
1120	SLC12A3	GeneCards	-	-
1121	MLH3	GeneCards	-	-
1122	TPH1	GeneCards	-	-
1123	TGFB3	GeneCards	-	-
1124	FUCA1	GeneCards	-	-
1125	CHM	GeneCards	-	-
1126	IGHMBP2	GeneCards	-	-
1127	PTHLH	GeneCards	-	-
1128	ASPM	GeneCards	-	-
1129	CRHR1	GeneCards	-	-
1130	AVP	GeneCards	-	-
1131	GATA6	GeneCards	-	-
1132	IL12A	GeneCards	-	-
1133	BFSP1	GeneCards	-	-
1134	MUC16	GeneCards	-	-
1135	CFHR4	GeneCards	-	-
1136	MT-TK	GeneCards	-	-
1137	UCP3	GeneCards	-	-
1138	EHMT2	GeneCards	-	-
1139	EXO1	GeneCards	-	-
1140	UBE3A	GeneCards	-	-
1141	BAG3	GeneCards	-	-
1142	MAGEL2	GeneCards	-	-
1143	MPL	GeneCards	-	-
1144	CEBPA	GeneCards	-	-
1145	NAA10	GeneCards	-	-
1146	CHRNB2	GeneCards	-	-
1147	DHFR	GeneCards	-	-
1148	ALAD	GeneCards	-	-
1149	DLG4	GeneCards	-	-
1150	ASAH1	GeneCards	-	-
1151	TLR7	GeneCards	-	-
1152	ADA2	GeneCards	-	-
1153	ADRB1	GeneCards	-	-
1154	GLI2	GeneCards	-	-
1155	RELA	GeneCards	-	-
1156	CAV3	GeneCards	-	-
1157	APTX	GeneCards	-	-
1158	SURF1	GeneCards	-	-
1159	MIR26B	GeneCards	-	-
1160	CCN2	GeneCards	-	-
1161	SOX10	GeneCards	-	-
1162	SMAD2	GeneCards	-	-
1163	CYP2C8	GeneCards	-	-
1164	EXT1	GeneCards	-	-
1165	HSPA9	GeneCards	-	-
1166	FKBP5	GeneCards	-	-
1167	MAP2	GeneCards	-	-
1168	MIR30B	GeneCards	-	-
1169	SGSH	GeneCards	-	-
1170	MT-ND4	GeneCards	-	-
1171	TPMT	GeneCards	-	-
1172	H2AX	GeneCards	-	-
1173	ITGA2	GeneCards	-	-
1174	SPTAN1	GeneCards	-	-
1175	HTR2C	GeneCards	-	-
1176	HHEX	GeneCards	-	-
1177	RPSA	GeneCards	-	-
1178	RAD51L3-RFFL	GeneCards	-	-
1179	SCARB1	GeneCards	-	-
1180	MSX1	GeneCards	-	-
1181	ITGB1	GeneCards	-	-
1182	BSG	GeneCards	-	-
1183	CDK6	GeneCards	-	-
1184	MIR193B	GeneCards	-	-
1185	CAST	GeneCards	-	-
1186	FCGR2A	GeneCards	-	-
1187	SPG11	GeneCards	-	-
1188	SLC2A4	GeneCards	-	-
1189	POSTN	GeneCards	-	-
1190	TXN	GeneCards	-	-
1191	NR5A1	GeneCards	-	-
1192	LRRC56	GeneCards	-	-
1193	ELAC2	GeneCards	-	-
1194	HULC	GeneCards	-	-
1195	FABP2	GeneCards	-	-
1196	BUB1B	GeneCards	-	-
1197	HSPA5	GeneCards	-	-
1198	GATA3	GeneCards	-	-
1199	TBK1	GeneCards	-	-
1200	LOC129930245	GeneCards	-	-
1201	GALK1	GeneCards	-	-
1202	POR	GeneCards	-	-
1203	CSTB	GeneCards	-	-
1204	PYCR1	GeneCards	-	-
1205	DNAH8	GeneCards	-	-
1206	HELLS	GeneCards	-	-
1207	ANO5	GeneCards	-	-
1208	CHKB-CPT1B	GeneCards	-	-
1209	STX1A	GeneCards	-	-
1210	BMPR1A	GeneCards	-	-
1211	PSMB8	GeneCards	-	-
1212	COCH	GeneCards	-	-
1213	G6PC1	GeneCards	-	-
1214	GPC3	GeneCards	-	-
1215	PNKP	GeneCards	-	-
1216	CR1	GeneCards	-	-
1217	TRPS1	GeneCards	-	-
1218	SETBP1	GeneCards	-	-
1219	PITX2	GeneCards	-	-
1220	DSC2	GeneCards	-	-
1221	CCAT1	GeneCards	-	-
1222	MIR16-1	GeneCards	-	-
1223	IL1RAPL2	GeneCards	-	-
1224	ABCA12	GeneCards	-	-
1225	CHD8	GeneCards	-	-
1226	VTN	GeneCards	-	-
1227	APOA4	GeneCards	-	-
1228	LCAT	GeneCards	-	-
1229	ST3GAL3	GeneCards	-	-
1230	GABRB2	GeneCards	-	-
1231	OR2AG2	GeneCards	-	-
1232	BBS1	GeneCards	-	-
1233	PMS1	GeneCards	-	-
1234	MIR106A	GeneCards	-	-
1235	STN1	GeneCards	-	-
1236	UCP1	GeneCards	-	-
1237	KCNE1	GeneCards	-	-
1238	LMNB1	GeneCards	-	-
1239	GNPTAB	GeneCards	-	-
1240	LMX1B	GeneCards	-	-
1241	XRCC6	GeneCards	-	-
1242	BLK	GeneCards	-	-
1243	MIR10B	GeneCards	-	-
1244	CEL	GeneCards	-	-
1245	ABCC2	GeneCards	-	-
1246	KRT18	GeneCards	-	-
1247	PWAR1	GeneCards	-	-
1248	ABCA3	GeneCards	-	-
1249	ABCB4	GeneCards	-	-
1250	GORAB	GeneCards	-	-
1251	OTX2	GeneCards	-	-
1252	MBD5	GeneCards	-	-
1253	MIR182	GeneCards	-	-
1254	MIR18A	GeneCards	-	-
1255	HAVCR2	GeneCards	-	-
1256	DNM2	GeneCards	-	-
1257	KCNT1	GeneCards	-	-
1258	ITGA2B	GeneCards	-	-
1259	ANOS1	GeneCards	-	-
1260	PRPF31	GeneCards	-	-
1261	ACADVL	GeneCards	-	-
1262	MTTP	GeneCards	-	-
1263	ATXN8OS	GeneCards	-	-
1264	RRM2B	GeneCards	-	-
1265	KCNA1	GeneCards	-	-
1266	SNORD118	GeneCards	-	-
1267	TNFRSF10A	GeneCards	-	-
1268	LOC108663987	GeneCards	-	-
1269	MIR98	GeneCards	-	-
1270	FADS1	GeneCards	-	-
1271	MTNR1B	GeneCards	-	-
1272	TNFSF10	GeneCards	-	-
1273	PIGA	GeneCards	-	-
1274	PCAT1	GeneCards	-	-
1275	NTS	GeneCards	-	-
1276	INS-IGF2	GeneCards	-	-
1277	KRT7	GeneCards	-	-
1278	IDE	GeneCards	-	-
1279	WRAP53	GeneCards	-	-
1280	PROC	GeneCards	-	-
1281	SIGMAR1	GeneCards	-	-
1282	VPS13B	GeneCards	-	-
1283	MT-CO2	GeneCards	-	-
1284	KMT2C	GeneCards	-	-
1285	CXCR3	GeneCards	-	-
1286	IMPG1	GeneCards	-	-
1287	SP1	GeneCards	-	-
1288	IKZF1	GeneCards	-	-
1289	MIR195	GeneCards	-	-
1290	ADD1	GeneCards	-	-
1291	CTSK	GeneCards	-	-
1292	AFF2	GeneCards	-	-
1293	HBG2	GeneCards	-	-
1294	FIG4	GeneCards	-	-
1295	STAT4	GeneCards	-	-
1296	SPATA7	GeneCards	-	-
1297	CYP46A1	GeneCards	-	-
1298	ANK3	GeneCards	-	-
1299	EPM2A	GeneCards	-	-
1300	DSG2	GeneCards	-	-
1301	SYNJ1	GeneCards	-	-
1302	GPHN	GeneCards	-	-
1303	FOXP2	GeneCards	-	-
1304	MIR141	GeneCards	-	-
1305	LTBP3	GeneCards	-	-
1306	CNGB3	GeneCards	-	-
1307	IL23R	GeneCards	-	-
1308	HSPA8	GeneCards	-	-
1309	MUC5AC	GeneCards	-	-
1310	CNTF	GeneCards	-	-
1311	LSM11	GeneCards	-	-
1312	MERTK	GeneCards	-	-
1313	RFC1	GeneCards	-	-
1314	TJP1	GeneCards	-	-
1315	LOC130003807	GeneCards	-	-
1316	CPT2	GeneCards	-	-
1317	GLO1	GeneCards	-	-
1318	GAL	GeneCards	-	-
1319	SOS1	GeneCards	-	-
1320	CSMD1	GeneCards	-	-
1321	CSNK2A1	GeneCards	-	-
1322	HSPG2	GeneCards	-	-
1323	PNPLA3	GeneCards	-	-
1324	PRKCA	GeneCards	-	-
1325	IL33	GeneCards	-	-
1326	CANT1	GeneCards	-	-
1327	AARS1	GeneCards	-	-
1328	RUNX3	GeneCards	-	-
1329	ATN1	GeneCards	-	-
1330	MCM7	GeneCards	-	-
1331	EXT2	GeneCards	-	-
1332	MIR199A1	GeneCards	-	-
1333	BCR	GeneCards	-	-
1334	PDE4D	GeneCards	-	-
1335	HEXB	GeneCards	-	-
1336	CENPJ	GeneCards	-	-
1337	MIR379	GeneCards	-	-
1338	HSP90AA1	GeneCards	-	-
1339	F2R	GeneCards	-	-
1340	CALB1	GeneCards	-	-
1341	MIR211	GeneCards	-	-
1342	PARK10	GeneCards	-	-
1343	MIR107	GeneCards	-	-
1344	RGN	GeneCards	-	MalaCards
1345	MT-ND3	GeneCards	-	-
1346	CHRNA5	GeneCards	-	-
1347	ALOX5	GeneCards	-	-
1348	MIR183	GeneCards	-	-
1349	XRCC5	GeneCards	-	-
1350	L1CAM	GeneCards	-	-
1351	PRKDC	GeneCards	-	-
1352	THAP1	GeneCards	-	-
1353	DKK1	GeneCards	-	-
1354	IFI27	GeneCards	-	-
1355	MICA	GeneCards	-	-
1356	HTR1B	GeneCards	-	-
1357	ODC1	GeneCards	-	-
1358	CDK5	GeneCards	-	-
1359	MSRA	GeneCards	-	-
1360	CACNA1H	GeneCards	-	-
1361	POLH	GeneCards	-	-
1362	MT-ATP8	GeneCards	-	-
1363	CLCNKB	GeneCards	-	-
1364	VCAN	GeneCards	-	-
1365	CAPN10	GeneCards	-	-
1366	NKX2-5	GeneCards	-	-
1367	PEX6	GeneCards	-	-
1368	MCPH1	GeneCards	-	-
1369	CD38	GeneCards	-	-
1370	LOC126861898	GeneCards	-	-
1371	RDH12	GeneCards	-	-
1372	IL7	GeneCards	-	-
1373	TAC3	GeneCards	-	-
1374	AIF1	GeneCards	-	-
1375	MIR361	GeneCards	-	-
1376	ATP7A	GeneCards	-	-
1377	NOG	GeneCards	-	-
1378	SEMA3A	GeneCards	-	-
1379	NFKBIA	GeneCards	-	-
1380	CYP27A1	GeneCards	-	-
1381	MUC2	GeneCards	-	-
1382	PABPN1	GeneCards	-	-
1383	NPHP1	GeneCards	-	-
1384	DDX41	GeneCards	-	-
1385	DCT	GeneCards	-	-
1386	PAH	GeneCards	-	-
1387	GDAP1	GeneCards	-	-
1388	MIR181D	GeneCards	-	-
1389	FOXP1	GeneCards	-	-
1390	ITPA	GeneCards	-	-
1391	MIR205	GeneCards	-	-
1392	IGF2-AS	GeneCards	-	-
1393	AQP1	GeneCards	-	-
1394	TGM1	GeneCards	-	-
1395	ABCA7	GeneCards	-	-
1396	AIPL1	GeneCards	-	-
1397	MGP	GeneCards	-	-
1398	TCF20	GeneCards	-	-
1399	SPRTN	GeneCards	-	-
1400	NDUFV1	GeneCards	-	-
1401	COL6A3	GeneCards	-	-
1402	ALDH18A1	GeneCards	-	-
1403	BMAL1	GeneCards	-	-
1404	FOXM1	GeneCards	-	-
1405	MIR30E	GeneCards	-	-
1406	HUWE1	GeneCards	-	-
1407	CCKBR	GeneCards	-	-
1408	FCGR3A	GeneCards	-	-
1409	TGFA	GeneCards	-	-
1410	KCNJ6	GeneCards	-	-
1411	CRYGD	GeneCards	-	-
1412	RORA	GeneCards	-	-
1413	DNA2	GeneCards	-	-
1414	COL9A2	GeneCards	-	-
1415	APPL1	GeneCards	-	-
1416	ANG	GeneCards	-	-
1417	SLC11A1	GeneCards	-	-
1418	STS	GeneCards	-	-
1419	SCO2	GeneCards	-	-
1420	SCARNA5	GeneCards	-	-
1421	JUP	GeneCards	-	-
1422	ROS1	GeneCards	-	-
1423	FNDC5	GeneCards	-	-
1424	COL8A1	GeneCards	-	-
1425	ADAM17	GeneCards	-	-
1426	JAK1	GeneCards	-	-
1427	F10	GeneCards	-	-
1428	CDX2	GeneCards	-	-
1429	IQCB1	GeneCards	-	-
1430	MIR23B	GeneCards	-	-
1431	BCL6	GeneCards	-	-
1432	PHB1	GeneCards	-	-
1433	CRYGS	GeneCards	-	-
1434	MIR369	GeneCards	-	-
1435	MIR373	GeneCards	-	-
1436	FKTN	GeneCards	-	-
1437	SLC2A10	GeneCards	-	-
1438	NPHP4	GeneCards	-	-
1439	FAN1	GeneCards	-	-
1440	IL18R1	GeneCards	-	-
1441	ADRA2A	GeneCards	-	-
1442	PQBP1	GeneCards	-	-
1443	LTBP2	GeneCards	-	-
1444	NR2E3	GeneCards	-	-
1445	MHRT	GeneCards	-	-
1446	ARID1A	GeneCards	-	-
1447	UGT2B7	GeneCards	-	-
1448	NRL	GeneCards	-	-
1449	HCN4	GeneCards	-	-
1450	CHKA	GeneCards	-	-
1451	MIR125B1	GeneCards	-	-
1452	TNMD	GeneCards	-	-
1453	SCN3A	GeneCards	-	-
1454	EIF2B2	GeneCards	-	-
1455	PICALM	GeneCards	-	-
1456	DCX	GeneCards	-	-
1457	MIR206	GeneCards	-	-
1458	GNE	GeneCards	-	-
1459	RAI1	GeneCards	-	-
1460	RECQL	GeneCards	-	-
1461	CASP9	GeneCards	-	-
1462	MIR200A	GeneCards	-	-
1463	MYH9	GeneCards	-	-
1464	MIR197	GeneCards	-	-
1465	SCT	GeneCards	-	-
1466	INHA	GeneCards	-	-
1467	LRAT	GeneCards	-	-
1468	RECK	GeneCards	-	-
1469	IL23A	GeneCards	-	-
1470	EIF2AK2	GeneCards	-	-
1471	PER3	GeneCards	-	-
1472	ECE1	GeneCards	-	-
1473	APOD	GeneCards	-	-
1474	DANCR	GeneCards	-	-
1475	HOTTIP	GeneCards	-	-
1476	SRY	GeneCards	-	-
1477	PHEX	GeneCards	-	-
1478	LCT	GeneCards	-	-
1479	CD47	GeneCards	-	-
1480	WNT5A	GeneCards	-	-
1481	TSPO	GeneCards	-	-
1482	LOC107303340	GeneCards	-	-
1483	RGS4	GeneCards	-	-
1484	NES	GeneCards	-	-
1485	SCN1A-AS1	GeneCards	-	-
1486	KAT6B	GeneCards	-	-
1487	PLN	GeneCards	-	-
1488	FAS-AS1	GeneCards	-	-
1489	EGR2	GeneCards	-	-
1490	NDRG1	GeneCards	-	-
1491	PER2	GeneCards	-	-
1492	FEN1	GeneCards	-	-
1493	CCND2	GeneCards	-	-
1494	GSTO1	GeneCards	-	-
1495	CHRNA2	GeneCards	-	-
1496	SI	GeneCards	-	-
1497	IDO1	GeneCards	-	-
1498	HGSNAT	GeneCards	-	-
1499	GNAO1	GeneCards	-	-
1500	LOC130009913	GeneCards	-	-
1501	PRF1	GeneCards	-	-
1502	PYY	GeneCards	-	-
1503	MIR486-1	GeneCards	-	-
1504	MIR200B	GeneCards	-	-
1505	HCN1	GeneCards	-	-
1506	PRKAG2	GeneCards	-	-
1507	RDH5	GeneCards	-	-
1508	TWIST1	GeneCards	-	-
1509	MIR144	GeneCards	-	-
1510	KDM6A	GeneCards	-	-
1511	SYNGAP1	GeneCards	-	-
1512	COL11A2	GeneCards	-	-
1513	TERF1	GeneCards	-	-
1514	PDYN	GeneCards	-	-
1515	TFF1	GeneCards	-	-
1516	EPHX2	GeneCards	-	-
1517	PRKCSH	GeneCards	-	-
1518	SUOX	GeneCards	-	-
1519	PTK2B	GeneCards	-	-
1520	RNU7-1	GeneCards	-	-
1521	SYK	GeneCards	-	-
1522	PRSS1	GeneCards	-	-
1523	SCARB2	GeneCards	-	-
1524	ATP6V0A2	GeneCards	-	-
1525	CYP11A1	GeneCards	-	-
1526	IBSP	GeneCards	-	-
1527	GPX4	GeneCards	-	-
1528	GLI1	GeneCards	-	-
1529	GCKR	GeneCards	-	-
1530	SETD5	GeneCards	-	-
1531	CDC73	GeneCards	-	-
1532	SGCB	GeneCards	-	-
1533	TLR1	GeneCards	-	-
1534	NME1	GeneCards	-	-
1535	CTRCT28	GeneCards	-	-
1536	SLC6A1	GeneCards	-	-
1537	STUB1	GeneCards	-	-
1538	SNHG1	GeneCards	-	-
1539	PHOX2B	GeneCards	-	-
1540	RP1L1	GeneCards	-	-
1541	MT-CO3	GeneCards	-	-
1542	DUSP6	GeneCards	-	-
1543	TERF2	GeneCards	-	-
1544	IRF4	GeneCards	-	-
1545	DNM1L	GeneCards	-	-
1546	CGB3	GeneCards	-	-
1547	PARN	GeneCards	-	-
1548	CYP27B1	GeneCards	-	-
1549	GP1BA	GeneCards	-	-
1550	CS	GeneCards	-	-
1551	PLCB1	GeneCards	-	-
1552	MIR191	GeneCards	-	-
1553	SH2B1	GeneCards	-	-
1554	KARS1	GeneCards	-	-
1555	SOX2-OT	GeneCards	-	-
1556	SALL4	GeneCards	-	-
1557	CCR3	GeneCards	-	-
1558	CCL4	GeneCards	-	-
1559	IFNGR1	GeneCards	-	-
1560	RAD52	GeneCards	-	-
1561	SOCS3	GeneCards	-	-
1562	KCNE2	GeneCards	-	-
1563	FBN2	GeneCards	-	-
1564	CALR	GeneCards	-	-
1565	IGFBP4	GeneCards	-	-
1566	LOC117038795	GeneCards	-	-
1567	MIR30D	GeneCards	-	-
1568	PROP1	GeneCards	-	-
1569	MIR139	GeneCards	-	-
1570	SCNN1B	GeneCards	-	-
1571	PAFAH1B1	GeneCards	-	-
1572	HTR3A	GeneCards	-	-
1573	MT-TR	GeneCards	-	-
1574	KCNJ1	GeneCards	-	-
1575	SLC18A2	GeneCards	-	-
1576	MIR212	GeneCards	-	-
1577	EFEMP2	GeneCards	-	-
1578	MIRLET7G	GeneCards	-	-
1579	YY1	GeneCards	-	-
1580	PLAG1	GeneCards	-	-
1581	ACP1	GeneCards	-	-
1582	EFHC1	GeneCards	-	-
1583	UCA1	GeneCards	-	-
1584	PPARD	GeneCards	-	-
1585	FAAH	GeneCards	-	-
1586	PLOD1	GeneCards	-	-
1587	XIAP	GeneCards	-	-
1588	FGF8	GeneCards	-	-
1589	SECISBP2	GeneCards	-	-
1590	RERE	GeneCards	-	-
1591	ATXN1	GeneCards	-	-
1592	ETV6	GeneCards	-	-
1593	DDIT3	GeneCards	-	-
1594	TFR2	GeneCards	-	-
1595	NR1H4	GeneCards	-	-
1596	PDGFR	-	OMIM	-
1597	IBGC4	-	OMIM	-
1598	IMF1	-	OMIM	-
1599	PENTT	-	OMIM	-
1600	KOGS	-	OMIM	-

## Sheet: Table S3
Supplementary Table S3 PPI network of key targets
NO.	Gene ID	Degree
1	BCL2	18
2	PTGS2	18
3	SERPINE1	13
4	MAOA	11
5	IGF1R	11
6	APP	10
7	BACE1	9
8	MAOB	9
9	IGFBP3	9
10	COMT	8
11	ACHE	7
12	SMAD3	7
13	ESR2	7
14	SELP	7
15	IGFBP5	6
16	TERT	6
17	TTR	6
18	BCL2L1	6
19	SELE	6
20	IGFBP2	6
21	IGFBP1	6
22	ALK	5
23	HSPA1A	5
24	AKR1B1	4
25	DPP4	4
26	PTGS1	4
27	SELL	4
28	IGFBP4	4
29	ALOX5	3
30	DAO	3
31	RARB	3
32	LMNA	2
33	PLA2G7	2
34	HSD17B10	2
35	TPMT	2
36	THRB	2
37	SRD5A2	1

## Sheet: Table S4
Table S4 The top 10 targets of DC, BC, and CC.
NO.	Degree centrality (DC)	Betweenness centrality (BC)	Closeness centrality (CC)
1	PTGS2	PTGS2	PTGS2
2	BCL2	BCL2	BCL2
3	SERPINE1	SERPINE1	SERPINE1
4	IGF1R	APP	APP
5	MAOA	ESR2	IGF1R
6	APP	IGF1R	MAOA
7	IGFBP3	COMT	ESR2
8	MAOB	MAOA	IGFBP3
9	BACE1	TTR	MAOB
10	COMT	BACE1	SMAD3

## Sheet: Table S5
Supplementary Table S5 22 signaling pathways from KEGG enrichment analysis
Description	ID	Count	GeneRatio	pvalue	geneID
Serotonergic synapse	hsa04726	6	0.171429	5.06726e-06	APP/MAOB/PTGS1/PTGS2/MAOA/ALOX5
p53 signaling pathway	hsa04115	4	0.114286	0.000204867	SERPINE1/BCL2L1/IGFBP3/BCL2
Tyrosine metabolism	hsa00350	3	0.0857143	0.000370976	COMT/MAOB/MAOA
Small cell lung cancer	hsa05222	4	0.114286	0.000467907	BCL2L1/RARB/PTGS2/BCL2
Glycine, serine and threonine metabolism	hsa00260	3	0.0857143	0.000546412	DAO/MAOB/MAOA
AGE-RAGE signaling pathway in diabetic complications	hsa04933	4	0.114286	0.000639809	SERPINE1/SELE/SMAD3/BCL2
Toxoplasmosis	hsa05145	4	0.114286	0.000912568	BCL2L1/HSPA1A/BCL2/ALOX5
Arginine and proline metabolism	hsa00330	3	0.0857143	0.00098047	DAO/MAOB/MAOA
Ovarian steroidogenesis	hsa04913	3	0.0857143	0.00103893	IGF1R/PTGS2/ALOX5
Lipid and atherosclerosis	hsa05417	5	0.142857	0.00148336	BCL2L1/HSPA1A/SELE/SELP/BCL2
Arachidonic acid metabolism	hsa00590	3	0.0857143	0.00174757	PTGS1/PTGS2/ALOX5
Phenylalanine metabolism	hsa00360	2	0.0571429	0.0017642	MAOB/MAOA
Gastric cancer	hsa05226	4	0.114286	0.00276785	RARB/SMAD3/TERT/BCL2
Platinum drug resistance	hsa01524	3	0.0857143	0.00315711	BCL2L1/POLH/BCL2
Histidine metabolism	hsa00340	2	0.0571429	0.00334588	MAOB/MAOA
EGFR tyrosine kinase inhibitor resistance	hsa01521	3	0.0857143	0.00378987	IGF1R/BCL2L1/BCL2
Hepatocellular carcinoma	hsa05225	4	0.114286	0.00433872	IGF1R/BCL2L1/SMAD3/TERT
Prostate cancer	hsa05215	3	0.0857143	0.00668354	IGF1R/SRD5A2/BCL2
Endocrine resistance	hsa01522	3	0.0857143	0.00687387	IGF1R/ESR2/BCL2
Apoptosis - multiple species	hsa04215	2	0.0571429	0.00700842	BCL2L1/BCL2
NF-kappa B signaling pathway	hsa04064	3	0.0857143	0.00808375	BCL2L1/PTGS2/BCL2
HIF-1 signaling pathway	hsa04066	3	0.0857143	0.00895597	IGF1R/SERPINE1/BCL2

## Sheet: Table S6
Supplementary Table S6 BP, CC, and MF from GO enrichment analysis
Ontology	Description	ID	Count	GeneRatio	pvalue	geneID
BP	insulin-like growth factor receptor signaling pathway	GO:0048009	6	0.15	9.86223e-10	IGF1R/IGFBP1/IGFBP2/IGFBP4/IGFBP3/IGFBP5
BP	regulation of insulin-like growth factor receptor signaling pathway	GO:0043567	5	0.125	1.82038e-09	IGFBP1/IGFBP2/IGFBP4/IGFBP3/IGFBP5
BP	neurotransmitter catabolic process	GO:0042135	4	0.1	3.80255e-09	COMT/MAOB/ACHE/MAOA
BP	negative regulation of extrinsic apoptotic signaling pathway	GO:2001237	6	0.15	6.43976e-08	SERPINE1/BCL2L1/HSPA1A/LMNA/TERT/BCL2
BP	neurotransmitter metabolic process	GO:0042133	4	0.1	3.09529e-07	COMT/MAOB/ACHE/MAOA
BP	extrinsic apoptotic signaling pathway	GO:0097191	7	0.175	4.84179e-07	SERPINE1/BCL2L1/HSPA1A/SMAD3/LMNA/TERT/BCL2
BP	response to steroid hormone	GO:0048545	8	0.2	5.15674e-07	IGF1R/ESR2/HSPA1A/IGFBP2/SRD5A2/MAOB/PTGS2/BCL2
BP	negative regulation of apoptotic signaling pathway	GO:2001234	7	0.175	5.7717e-07	SERPINE1/BCL2L1/HSPA1A/LMNA/TERT/PTGS2/BCL2
BP	cell growth	GO:0016049	9	0.225	8.11927e-07	ESR2/HSPA1A/IGFBP1/IGFBP4/IGFBP3/IGFBP5/SMAD3/APP/BCL2
BP	negative regulation of signal transduction in absence of ligand	GO:1901099	4	0.1	9.12107e-07	BCL2L1/HSPA1A/TERT/BCL2
BP	negative regulation of extrinsic apoptotic signaling pathway in absence of ligand	GO:2001240	4	0.1	9.12107e-07	BCL2L1/HSPA1A/TERT/BCL2
BP	regulation of extrinsic apoptotic signaling pathway	GO:2001236	6	0.15	9.5442e-07	SERPINE1/BCL2L1/HSPA1A/LMNA/TERT/BCL2
BP	regulation of smooth muscle cell migration	GO:0014910	5	0.125	1.35986e-06	SERPINE1/IGFBP3/IGFBP5/TERT/BCL2
BP	negative regulation of muscle adaptation	GO:0014745	3	0.075	1.49886e-06	IGFBP5/SMAD3/LMNA
BP	leukocyte migration	GO:0050900	8	0.2	1.56557e-06	SERPINE1/SELL/SELE/SELP/APP/DPP4/ALOX5/PLA2G7
BP	dopamine metabolic process	GO:0042417	4	0.1	1.74781e-06	COMT/DAO/MAOB/MAOA
BP	smooth muscle cell migration	GO:0014909	5	0.125	1.97228e-06	SERPINE1/IGFBP3/IGFBP5/TERT/BCL2
BP	phenol-containing compound catabolic process	GO:0019336	3	0.075	1.9955e-06	COMT/MAOB/MAOA
BP	regulation of cell growth	GO:0001558	8	0.2	2.56685e-06	ESR2/HSPA1A/IGFBP1/IGFBP4/IGFBP3/IGFBP5/SMAD3/BCL2
BP	positive regulation of insulin-like growth factor receptor signaling pathway	GO:0043568	3	0.075	2.59028e-06	IGFBP4/IGFBP3/IGFBP5
BP	regulation of extrinsic apoptotic signaling pathway in absence of ligand	GO:2001239	4	0.1	2.79469e-06	BCL2L1/HSPA1A/TERT/BCL2
BP	muscle cell migration	GO:0014812	5	0.125	3.67002e-06	SERPINE1/IGFBP3/IGFBP5/TERT/BCL2
BP	phenol-containing compound metabolic process	GO:0018958	5	0.125	3.83711e-06	COMT/DAO/MAOB/MAOA/BCL2
BP	catecholamine metabolic process	GO:0006584	4	0.1	5.76009e-06	COMT/DAO/MAOB/MAOA
BP	catechol-containing compound metabolic process	GO:0009712	4	0.1	5.76009e-06	COMT/DAO/MAOB/MAOA
BP	leukocyte adhesion to vascular endothelial cell	GO:0061756	4	0.1	6.65073e-06	SELL/SELE/SELP/ALOX5
BP	cellular biogenic amine catabolic process	GO:0042402	3	0.075	7.33555e-06	COMT/MAOB/MAOA
BP	regulation of leukocyte migration	GO:0002685	6	0.15	8.35654e-06	SERPINE1/SELE/SELP/APP/DPP4/PLA2G7
BP	negative regulation of epithelial cell apoptotic process	GO:1904036	4	0.1	9.31999e-06	IGF1R/SERPINE1/TERT/BCL2
BP	amine catabolic process	GO:0009310	3	0.075	1.02177e-05	COMT/MAOB/MAOA
BP	response to metal ion	GO:0010038	7	0.175	1.16421e-05	IGFBP2/APP/TERT/MAOB/PTGS2/BACE1/BCL2
BP	hormone metabolic process	GO:0042445	6	0.15	1.17519e-05	IGF1R/SRD5A2/HSD17B10/AKR1B1/DPP4/PLA2G7
BP	response to lead ion	GO:0010288	3	0.075	1.19029e-05	APP/PTGS2/BACE1
BP	epithelial cell apoptotic process	GO:1904019	5	0.125	1.19284e-05	IGF1R/SERPINE1/BCL2L1/TERT/BCL2
BP	signal transduction in absence of ligand	GO:0038034	4	0.1	1.2707e-05	BCL2L1/HSPA1A/TERT/BCL2
BP	extrinsic apoptotic signaling pathway in absence of ligand	GO:0097192	4	0.1	1.2707e-05	BCL2L1/HSPA1A/TERT/BCL2
BP	response to glucocorticoid	GO:0051384	5	0.125	1.27781e-05	IGF1R/IGFBP2/MAOB/PTGS2/BCL2
BP	response to manganese ion	GO:0010042	3	0.075	1.37617e-05	APP/PTGS2/BACE1
BP	regulation of apoptotic signaling pathway	GO:2001233	7	0.175	1.48338e-05	SERPINE1/BCL2L1/HSPA1A/LMNA/TERT/PTGS2/BCL2
BP	positive regulation of leukocyte migration	GO:0002687	5	0.125	1.51101e-05	SERPINE1/SELE/SELP/APP/PLA2G7
BP	neuron apoptotic process	GO:0051402	6	0.15	1.76776e-05	BCL2L1/APP/TERT/THRB/BACE1/BCL2
BP	positive regulation of leukocyte adhesion to vascular endothelial cell	GO:1904996	3	0.075	2.04616e-05	SELE/SELP/ALOX5
BP	olefinic compound metabolic process	GO:0120254	5	0.125	2.14078e-05	SRD5A2/AKR1B1/PTGS1/PTGS2/ALOX5
BP	regulation of inflammatory response	GO:0050727	7	0.175	2.53084e-05	SERPINE1/SELE/SMAD3/APP/PTGS2/ALOX5/PLA2G7
BP	response to corticosteroid	GO:0031960	5	0.125	2.71473e-05	IGF1R/IGFBP2/MAOB/PTGS2/BCL2
BP	ossification	GO:0001503	7	0.175	3.17714e-05	IGFBP3/IGFBP5/SMAD3/PTGS2/ACHE/BCL2/ALOX5
BP	type B pancreatic cell proliferation	GO:0044342	3	0.075	3.2314e-05	IGFBP4/IGFBP3/IGFBP5
BP	response to hypoxia	GO:0001666	6	0.15	3.53644e-05	SMAD3/LMNA/TERT/PTGS2/DPP4/BCL2
BP	regulation of smooth muscle cell proliferation	GO:0048660	5	0.125	3.59295e-05	IGF1R/IGFBP3/IGFBP5/TERT/PTGS2
BP	regulation of osteoblast proliferation	GO:0033688	3	0.075	3.96331e-05	IGF1R/SMAD3/BCL2
BP	smooth muscle cell proliferation	GO:0048659	5	0.125	4.00022e-05	IGF1R/IGFBP3/IGFBP5/TERT/PTGS2
BP	response to decreased oxygen levels	GO:0036293	6	0.15	4.50572e-05	SMAD3/LMNA/TERT/PTGS2/DPP4/BCL2
BP	leukocyte tethering or rolling	GO:0050901	3	0.075	4.79632e-05	SELL/SELE/SELP
BP	biogenic amine metabolic process	GO:0006576	4	0.1	5.48379e-05	COMT/DAO/MAOB/MAOA
BP	positive regulation of smooth muscle cell proliferation	GO:0048661	4	0.1	5.93948e-05	IGF1R/IGFBP5/TERT/PTGS2
BP	negative regulation of intrinsic apoptotic signaling pathway	GO:2001243	4	0.1	5.93948e-05	BCL2L1/HSPA1A/PTGS2/BCL2
BP	osteoblast proliferation	GO:0033687	3	0.075	6.24873e-05	IGF1R/SMAD3/BCL2
BP	response to oxygen levels	GO:0070482	6	0.15	7.20109e-05	SMAD3/LMNA/TERT/PTGS2/DPP4/BCL2
BP	negative regulation of muscle hypertrophy	GO:0014741	3	0.075	7.36099e-05	IGFBP5/SMAD3/LMNA
BP	regulation of Wnt signaling pathway	GO:0030111	6	0.15	7.81824e-05	IGFBP1/IGFBP2/IGFBP4/SMAD3/APP/TERT
BP	signaling receptor ligand precursor processing	GO:0140448	3	0.075	8.59534e-05	BACE1/DPP4/PLA2G7
BP	regulation of leukocyte adhesion to vascular endothelial cell	GO:1904994	3	0.075	8.59534e-05	SELE/SELP/ALOX5
BP	regulation of epithelial cell apoptotic process	GO:1904035	4	0.1	8.64315e-05	IGF1R/SERPINE1/TERT/BCL2
BP	apoptotic mitochondrial changes	GO:0008637	4	0.1	9.2759e-05	BCL2L1/HSPA1A/LMNA/BCL2
BP	negative regulation of smooth muscle cell migration	GO:0014912	3	0.075	9.95761e-05	SERPINE1/IGFBP3/IGFBP5
BP	unsaturated fatty acid metabolic process	GO:0033559	4	0.1	0.000102873	AKR1B1/PTGS1/PTGS2/ALOX5
BP	molting cycle	GO:0042303	4	0.1	0.000106416	IGFBP5/TERT/PTGS2/BCL2
BP	hair cycle	GO:0042633	4	0.1	0.000106416	IGFBP5/TERT/PTGS2/BCL2
BP	amine metabolic process	GO:0009308	4	0.1	0.000113765	COMT/DAO/MAOB/MAOA
BP	negative regulation of response to endoplasmic reticulum stress	GO:1903573	3	0.075	0.000114535	BCL2L1/HSPA1A/ALOX5
BP	cellular response to amyloid-beta	GO:1904646	3	0.075	0.000114535	IGF1R/APP/BACE1
BP	response to estradiol	GO:0032355	4	0.1	0.000125472	IGF1R/ESR2/IGFBP2/PTGS2
BP	positive regulation of smooth muscle cell migration	GO:0014911	3	0.075	0.000130888	IGFBP5/TERT/BCL2
BP	regulation of muscle tissue development	GO:1901861	3	0.075	0.000130888	IGFBP5/SMAD3/BCL2
BP	icosanoid metabolic process	GO:0006690	4	0.1	0.00014689	AKR1B1/PTGS1/PTGS2/ALOX5
BP	prostanoid metabolic process	GO:0006692	3	0.075	0.000167995	AKR1B1/PTGS1/PTGS2
BP	prostaglandin metabolic process	GO:0006693	3	0.075	0.000167995	AKR1B1/PTGS1/PTGS2
BP	muscle cell proliferation	GO:0033002	5	0.125	0.000184717	IGF1R/IGFBP3/IGFBP5/TERT/PTGS2
BP	heterophilic cell-cell adhesion via plasma membrane cell adhesion molecules	GO:0007157	3	0.075	0.000188861	SELL/SELE/SELP
BP	regulation of protein localization to nucleus	GO:1900180	4	0.1	0.000191938	SMAD3/LMNA/TERT/PTGS2
BP	negative regulation of growth	GO:0045926	5	0.125	0.00019529	ESR2/HSPA1A/IGFBP5/SMAD3/BCL2
BP	negative regulation of mitochondrion organization	GO:0010823	3	0.075	0.000199894	BCL2L1/HSPA1A/LMNA
BP	response to amyloid-beta	GO:1904645	3	0.075	0.000211338	IGF1R/APP/BACE1
BP	striated muscle adaptation	GO:0014888	3	0.075	0.000223199	IGFBP5/SMAD3/LMNA
BP	leukocyte cell-cell adhesion	GO:0007159	6	0.15	0.000239259	IGFBP2/SELL/SELE/SELP/DPP4/ALOX5
BP	multicellular organism growth	GO:0035264	4	0.1	0.00025962	FTO/RARB/APP/BCL2
BP	release of cytochrome c from mitochondria	GO:0001836	3	0.075	0.000261344	BCL2L1/LMNA/BCL2
BP	regulation of fat cell differentiation	GO:0045598	4	0.1	0.000266521	FTO/SMAD3/PTGS2/ALOX5
BP	positive regulation of DNA-binding transcription factor activity	GO:0051091	5	0.125	0.000273406	ALK/ESR2/HSPA1A/SMAD3/APP
BP	positive regulation of leukocyte cell-cell adhesion	GO:1903039	5	0.125	0.000282835	IGFBP2/SELE/SELP/DPP4/ALOX5
BP	cellular response to hypoxia	GO:0071456	4	0.1	0.000288018	LMNA/TERT/PTGS2/BCL2
BP	dendritic cell apoptotic process	GO:0097048	2	0.05	0.000293157	BCL2L1/BCL2
BP	positive regulation of leukocyte tethering or rolling	GO:1903238	2	0.05	0.000293157	SELE/SELP
BP	regulation of dendritic cell apoptotic process	GO:2000668	2	0.05	0.000293157	BCL2L1/BCL2
BP	icosanoid biosynthetic process	GO:0046456	3	0.075	0.00030347	PTGS1/PTGS2/ALOX5
BP	response to oxidative stress	GO:0006979	6	0.15	0.00030424	HSPA1A/APP/PTGS1/PTGS2/BCL2/ALOX5
BP	regulation of mitochondrial membrane permeability	GO:0046902	3	0.075	0.000318427	BCL2L1/HSPA1A/BCL2
BP	positive regulation of inflammatory response	GO:0050729	4	0.1	0.000326574	SERPINE1/APP/PTGS2/PLA2G7
BP	response to xenobiotic stimulus	GO:0009410	6	0.15	0.000327413	TPMT/IGFBP2/SRD5A2/MAOB/PTGS2/BCL2
BP	intrinsic apoptotic signaling pathway in response to endoplasmic reticulum stress	GO:0070059	3	0.075	0.000333852	BCL2L1/HSPA1A/BCL2
BP	negative regulation of cytosolic calcium ion concentration	GO:0051481	2	0.05	0.000345988	SMAD3/BCL2
BP	cellular response to manganese ion	GO:0071287	2	0.05	0.000345988	APP/BACE1
BP	regulation of multicellular organism growth	GO:0040014	3	0.075	0.00034975	FTO/APP/BCL2
BP	cellular response to decreased oxygen levels	GO:0036294	4	0.1	0.00035141	LMNA/TERT/PTGS2/BCL2
BP	response to radiation	GO:0009314	6	0.15	0.000377919	BCL2L1/POLH/APP/PTGS2/BACE1/BCL2
BP	hormone biosynthetic process	GO:0042446	3	0.075	0.000400351	IGF1R/SRD5A2/AKR1B1
BP	ventricular cardiac muscle cell differentiation	GO:0055012	2	0.05	0.000403104	RARB/LMNA
BP	regulation of vascular wound healing	GO:0061043	2	0.05	0.000403104	SERPINE1/ALOX5
BP	Wnt signaling pathway	GO:0016055	6	0.15	0.000419663	IGFBP1/IGFBP2/IGFBP4/SMAD3/APP/TERT
BP	cell-cell signaling by wnt	GO:0198738	6	0.15	0.000429412	IGFBP1/IGFBP2/IGFBP4/SMAD3/APP/TERT
BP	negative regulation of osteoblast proliferation	GO:0033689	2	0.05	0.000464487	SMAD3/BCL2
BP	regulation of response to wounding	GO:1903034	4	0.1	0.000474883	IGF1R/SERPINE1/SMAD3/ALOX5
BP	regulation of muscle hypertrophy	GO:0014743	3	0.075	0.000494732	IGFBP5/SMAD3/LMNA
BP	positive regulation of mononuclear cell migration	GO:0071677	3	0.075	0.000494732	SERPINE1/APP/PLA2G7
BP	cellular response to oxygen levels	GO:0071453	4	0.1	0.000496301	LMNA/TERT/PTGS2/BCL2
BP	response to nutrient levels	GO:0031667	6	0.15	0.000502732	IGF1R/COMT/IGFBP2/SRD5A2/PTGS2/BCL2
BP	regulation of intrinsic apoptotic signaling pathway	GO:2001242	4	0.1	0.000507264	BCL2L1/HSPA1A/PTGS2/BCL2
BP	steroid biosynthetic process	GO:0006694	4	0.1	0.000529708	IGF1R/SRD5A2/HSD17B10/AKR1B1
BP	positive regulation of cell adhesion	GO:0045785	6	0.15	0.000531166	IGFBP2/SELE/SELP/SMAD3/DPP4/ALOX5
BP	cellular extravasation	GO:0045123	3	0.075	0.000536139	SELL/SELE/SELP
BP	organic hydroxy compound catabolic process	GO:1901616	3	0.075	0.000536139	COMT/MAOB/MAOA
BP	epithelial cell proliferation	GO:0050673	6	0.15	0.000566929	BCL2L1/IGFBP4/IGFBP3/IGFBP5/SMAD3/ALOX5
BP	temperature homeostasis	GO:0001659	4	0.1	0.000576705	IGF1R/FTO/PTGS2/ACHE
BP	positive regulation of cell-cell adhesion	GO:0022409	5	0.125	0.000592881	IGFBP2/SELE/SELP/DPP4/ALOX5
BP	osteoblast development	GO:0002076	2	0.05	0.000599988	SMAD3/ACHE
BP	replicative senescence	GO:0090399	2	0.05	0.000599988	SERPINE1/TERT
BP	regulation of leukocyte tethering or rolling	GO:1903236	2	0.05	0.000599988	SELE/SELP
BP	regulation of protein stability	GO:0031647	5	0.125	0.00060129	HSPA1A/SMAD3/LMNA/TERT/BCL2
BP	regulation of membrane permeability	GO:0090559	3	0.075	0.00060231	BCL2L1/HSPA1A/BCL2
BP	steroid metabolic process	GO:0008202	5	0.125	0.000609787	IGF1R/SRD5A2/HSD17B10/APP/AKR1B1
BP	negative regulation of wound healing	GO:0061045	3	0.075	0.000625472	SERPINE1/SMAD3/ALOX5
BP	regulation of cardiac muscle adaptation	GO:0010612	2	0.05	0.000674069	SMAD3/LMNA
BP	regulation of cardiac muscle hypertrophy in response to stress	GO:1903242	2	0.05	0.000674069	SMAD3/LMNA
BP	female pregnancy	GO:0007565	4	0.1	0.000679485	IGFBP2/IGFBP5/PTGS2/BCL2
BP	regulation of response to endoplasmic reticulum stress	GO:1905897	3	0.075	0.000723798	BCL2L1/HSPA1A/ALOX5
BP	negative regulation of cell growth	GO:0030308	4	0.1	0.000735467	ESR2/HSPA1A/SMAD3/BCL2
BP	leukocyte migration involved in inflammatory response	GO:0002523	2	0.05	0.000752348	SELE/ALOX5
BP	cellular response to abiotic stimulus	GO:0071214	5	0.125	0.000758426	IGF1R/BCL2L1/POLH/AKR1B1/PTGS2
BP	cellular response to environmental stimulus	GO:0104004	5	0.125	0.000758426	IGF1R/BCL2L1/POLH/AKR1B1/PTGS2
BP	response to lipopolysaccharide	GO:0032496	5	0.125	0.000820637	SERPINE1/SELE/SELP/MAOB/PTGS2
BP	extrinsic apoptotic signaling pathway via death domain receptors	GO:0008625	3	0.075	0.000831467	SERPINE1/BCL2L1/BCL2
BP	hippocampus development	GO:0021766	3	0.075	0.000831467	IGF1R/ALK/SRD5A2
BP	positive regulation of protein localization to nucleus	GO:1900182	3	0.075	0.000831467	SMAD3/TERT/PTGS2
BP	hepatocyte apoptotic process	GO:0097284	2	0.05	0.000834807	IGF1R/BCL2L1
BP	negative regulation of endoplasmic reticulum stress-induced intrinsic apoptotic signaling pathway	GO:1902236	2	0.05	0.000834807	BCL2L1/HSPA1A
BP	cellular response to chemical stress	GO:0062197	5	0.125	0.000864183	HSPA1A/AKR1B1/PTGS2/BCL2/ALOX5
BP	mononuclear cell migration	GO:0071674	4	0.1	0.000906194	SERPINE1/APP/ALOX5/PLA2G7
BP	peptidyl-tyrosine autophosphorylation	GO:0038083	2	0.05	0.000921429	IGF1R/ALK
BP	positive regulation of monocyte chemotaxis	GO:0090026	2	0.05	0.000921429	SERPINE1/PLA2G7
BP	negative regulation of release of cytochrome c from mitochondria	GO:0090201	2	0.05	0.000921429	BCL2L1/LMNA
BP	multi-organism reproductive process	GO:0044703	4	0.1	0.000992349	IGFBP2/IGFBP5/PTGS2/BCL2
BP	response to ketone	GO:1901654	4	0.1	0.00101025	IGF1R/BCL2L1/SRD5A2/MAOB
BP	positive regulation of transforming growth factor beta production	GO:0071636	2	0.05	0.0010122	SMAD3/PTGS2
BP	negative regulation of response to wounding	GO:1903035	3	0.075	0.00104339	SERPINE1/SMAD3/ALOX5
BP	regulation of neurotransmitter levels	GO:0001505	4	0.1	0.00106531	COMT/MAOB/ACHE/MAOA
BP	response to molecule of bacterial origin	GO:0002237	5	0.125	0.0010688	SERPINE1/SELE/SELP/MAOB/PTGS2
BP	vascular wound healing	GO:0061042	2	0.05	0.00110709	SERPINE1/ALOX5
BP	positive regulation of vascular associated smooth muscle cell migration	GO:1904754	2	0.05	0.00110709	IGFBP5/TERT
BP	response to mechanical stimulus	GO:0009612	4	0.1	0.00114197	IGF1R/IGFBP2/PTGS2/BACE1
BP	regulation of muscle adaptation	GO:0043502	3	0.075	0.00114373	IGFBP5/SMAD3/LMNA
BP	cellular ketone metabolic process	GO:0042180	4	0.1	0.00116173	SRD5A2/HSD17B10/AKR1B1/PTGS2
BP	multi-multicellular organism process	GO:0044706	4	0.1	0.00116173	IGFBP2/IGFBP5/PTGS2/BCL2
BP	ureteric bud development	GO:0001657	3	0.075	0.00117848	RARB/SMAD3/BCL2
BP	negative regulation of cell migration	GO:0030336	5	0.125	0.00119072	SERPINE1/IGFBP3/IGFBP5/DPP4/BCL2
BP	regulation of brown fat cell differentiation	GO:0090335	2	0.05	0.0012061	FTO/PTGS2
BP	mesonephric epithelium development	GO:0072163	3	0.075	0.0012139	RARB/SMAD3/BCL2
BP	mesonephric tubule development	GO:0072164	3	0.075	0.0012139	RARB/SMAD3/BCL2
BP	regulation of neuron apoptotic process	GO:0043523	4	0.1	0.00122243	BCL2L1/TERT/BACE1/BCL2
BP	regulation of leukocyte cell-cell adhesion	GO:1903037	5	0.125	0.00123357	IGFBP2/SELE/SELP/DPP4/ALOX5
BP	monocarboxylic acid biosynthetic process	GO:0072330	4	0.1	0.00124315	HSD17B10/PTGS1/PTGS2/ALOX5
BP	response to lithium ion	GO:0010226	2	0.05	0.00130919	IGFBP2/PTGS2
BP	programmed cell death involved in cell development	GO:0010623	2	0.05	0.00130919	BCL2L1/BCL2
BP	ether metabolic process	GO:0018904	2	0.05	0.00130919	ALOX5/PLA2G7
BP	eye development	GO:0001654	5	0.125	0.001338	RARB/SMAD3/THRB/ACHE/BCL2
BP	mesonephros development	GO:0001823	3	0.075	0.00136225	RARB/SMAD3/BCL2
BP	striated muscle hypertrophy	GO:0014897	3	0.075	0.00136225	IGFBP5/SMAD3/LMNA
BP	visual system development	GO:0150063	5	0.125	0.00140054	RARB/SMAD3/THRB/ACHE/BCL2
BP	endoplasmic reticulum calcium ion homeostasis	GO:0032469	2	0.05	0.00141637	APP/BCL2
BP	negative regulation of cell motility	GO:2000146	5	0.125	0.00141651	SERPINE1/IGFBP3/IGFBP5/DPP4/BCL2
BP	muscle hypertrophy	GO:0014896	3	0.075	0.00144051	IGFBP5/SMAD3/LMNA
BP	regulation of chemotaxis	GO:0050920	4	0.1	0.00146411	SERPINE1/SMAD3/DPP4/PLA2G7
BP	fatty acid metabolic process	GO:0006631	5	0.125	0.00148173	HSD17B10/AKR1B1/PTGS1/PTGS2/ALOX5
BP	sensory system development	GO:0048880	5	0.125	0.00149838	RARB/SMAD3/THRB/ACHE/BCL2
BP	cellular response to copper ion	GO:0071280	2	0.05	0.0015276	APP/BACE1
BP	forebrain development	GO:0030900	5	0.125	0.00153209	IGF1R/ALK/RARB/SRD5A2/APP
BP	positive regulation of peptidyl-serine phosphorylation	GO:0033138	3	0.075	0.0016054	APP/PTGS2/BCL2
BP	cellular senescence	GO:0090398	3	0.075	0.0016054	IGF1R/LMNA/TERT
BP	long-chain fatty acid metabolic process	GO:0001676	3	0.075	0.0016921	PTGS1/PTGS2/ALOX5
BP	leukocyte chemotaxis	GO:0030595	4	0.1	0.00173738	SERPINE1/DPP4/ALOX5/PLA2G7
BP	regulation of monocyte chemotaxis	GO:0090025	2	0.05	0.00176218	SERPINE1/PLA2G7
BP	response to toxic substance	GO:0009636	4	0.1	0.00176386	MAOB/PTGS1/PTGS2/BCL2
BP	fat cell differentiation	GO:0045444	4	0.1	0.0018726	FTO/SMAD3/PTGS2/ALOX5
BP	androgen metabolic process	GO:0008209	2	0.05	0.00188549	SRD5A2/HSD17B10
BP	negative regulation of intrinsic apoptotic signaling pathway in response to DNA damage	GO:1902230	2	0.05	0.00188549	BCL2L1/BCL2
BP	limbic system development	GO:0021761	3	0.075	0.00192152	IGF1R/ALK/SRD5A2
BP	lipid oxidation	GO:0034440	3	0.075	0.00196961	HSD17B10/ALOX5/PLA2G7
BP	osteoblast differentiation	GO:0001649	4	0.1	0.00198592	IGFBP3/IGFBP5/SMAD3/ACHE
BP	protein processing	GO:0016485	4	0.1	0.00198592	SERPINE1/BACE1/DPP4/PLA2G7
BP	muscle hypertrophy in response to stress	GO:0003299	2	0.05	0.00201279	SMAD3/LMNA
BP	cardiac muscle adaptation	GO:0014887	2	0.05	0.00201279	SMAD3/LMNA
BP	cardiac muscle hypertrophy in response to stress	GO:0014898	2	0.05	0.00201279	SMAD3/LMNA
BP	negative regulation of extrinsic apoptotic signaling pathway via death domain receptors	GO:1902042	2	0.05	0.00201279	SERPINE1/BCL2L1
BP	viral process	GO:0016032	5	0.125	0.00208641	BCL2L1/HSPA1A/ST3GAL3/DPP4/BCL2
BP	muscle tissue development	GO:0060537	5	0.125	0.00208641	IGFBP5/RARB/SMAD3/LMNA/BCL2
BP	regulation of muscle system process	GO:0090257	4	0.1	0.00210391	IGFBP5/SMAD3/LMNA/PTGS2
BP	negative regulation of locomotion	GO:0040013	5	0.125	0.00210783	SERPINE1/IGFBP3/IGFBP5/DPP4/BCL2
BP	response to peptide hormone	GO:0043434	5	0.125	0.00210783	IGF1R/IGFBP1/IGFBP5/SRD5A2/PTGS2
BP	regulation of ossification	GO:0030278	3	0.075	0.00211838	SMAD3/BCL2/ALOX5
BP	prostaglandin biosynthetic process	GO:0001516	2	0.05	0.00214406	PTGS1/PTGS2
BP	hair follicle morphogenesis	GO:0031069	2	0.05	0.00214406	IGFBP5/BCL2
BP	prostanoid biosynthetic process	GO:0046457	2	0.05	0.00214406	PTGS1/PTGS2
BP	angiogenesis involved in wound healing	GO:0060055	2	0.05	0.00214406	SERPINE1/ALOX5
BP	regulation of endoplasmic reticulum stress-induced intrinsic apoptotic signaling pathway	GO:1902235	2	0.05	0.00214406	BCL2L1/HSPA1A
BP	receptor-mediated endocytosis	GO:0006898	4	0.1	0.00216469	SERPINE1/SELE/ACHE/DPP4
BP	mitochondrial membrane organization	GO:0007006	3	0.075	0.00216948	BCL2L1/HSPA1A/BCL2
BP	response to amino acid	GO:0043200	3	0.075	0.00216948	IGF1R/BCL2L1/BCL2
BP	bone mineralization	GO:0030282	3	0.075	0.00222134	SMAD3/PTGS2/ALOX5
BP	muscle adaptation	GO:0043500	3	0.075	0.00222134	IGFBP5/SMAD3/LMNA
BP	response to endoplasmic reticulum stress	GO:0034976	4	0.1	0.00225813	BCL2L1/HSPA1A/BCL2/ALOX5
BP	female sex differentiation	GO:0046660	3	0.075	0.00227397	BCL2L1/SRD5A2/BCL2
BP	regulation of mononuclear cell migration	GO:0071675	3	0.075	0.00227397	SERPINE1/APP/PLA2G7
BP	retinoic acid receptor signaling pathway	GO:0048384	2	0.05	0.0022793	RARB/THRB
BP	response to angiotensin	GO:1990776	2	0.05	0.0022793	IGF1R/PTGS2
BP	regulation of canonical Wnt signaling pathway	GO:0060828	4	0.1	0.00228988	IGFBP1/IGFBP2/IGFBP4/SMAD3
BP	positive regulation of defense response	GO:0031349	5	0.125	0.00242489	SERPINE1/HSPA1A/APP/PTGS2/PLA2G7
BP	regulation of cell-matrix adhesion	GO:0001952	3	0.075	0.00243649	SERPINE1/SMAD3/BCL2
BP	regulation of leukocyte chemotaxis	GO:0002688	3	0.075	0.00249222	SERPINE1/DPP4/PLA2G7
BP	negative regulation of response to external stimulus	GO:0032102	5	0.125	0.00254615	SERPINE1/SMAD3/BACE1/DPP4/ALOX5
BP	negative regulation of endothelial cell apoptotic process	GO:2000352	2	0.05	0.00256157	SERPINE1/TERT
BP	telencephalon development	GO:0021537	4	0.1	0.00262462	IGF1R/ALK/RARB/SRD5A2
BP	response to organophosphorus	GO:0046683	3	0.075	0.00266415	IGFBP5/APP/PTGS2
BP	negative regulation of cardiac muscle hypertrophy	GO:0010614	2	0.05	0.00270857	SMAD3/LMNA
BP	epidermis morphogenesis	GO:0048730	2	0.05	0.00270857	IGFBP5/BCL2
BP	mating behavior	GO:0007617	2	0.05	0.00285947	APP/THRB
BP	C21-steroid hormone metabolic process	GO:0008207	2	0.05	0.00285947	HSD17B10/AKR1B1
BP	peptide hormone processing	GO:0016486	2	0.05	0.00285947	DPP4/PLA2G7
BP	digestive tract development	GO:0048565	3	0.075	0.00296667	RARB/SMAD3/BCL2
BP	behavioral fear response	GO:0001662	2	0.05	0.00301424	DPP4/BCL2
BP	response to mineralocorticoid	GO:0051385	2	0.05	0.00301424	IGF1R/MAOB
BP	regulation of intrinsic apoptotic signaling pathway in response to DNA damage	GO:1902229	2	0.05	0.00301424	BCL2L1/BCL2
BP	regulation of DNA-binding transcription factor activity	GO:0051090	5	0.125	0.00304757	ALK/ESR2/HSPA1A/SMAD3/APP
BP	response to acid chemical	GO:0001101	3	0.075	0.00309336	IGF1R/BCL2L1/BCL2
BP	regulation of wound healing	GO:0061041	3	0.075	0.00315794	SERPINE1/SMAD3/ALOX5
BP	behavioral defense response	GO:0002209	2	0.05	0.00317287	DPP4/BCL2
BP	positive regulation of protein import into nucleus	GO:0042307	2	0.05	0.00317287	SMAD3/PTGS2
BP	negative regulation of canonical Wnt signaling pathway	GO:0090090	3	0.075	0.00328957	IGFBP1/IGFBP2/IGFBP4
BP	cellular response to estradiol stimulus	GO:0071392	2	0.05	0.00333533	IGF1R/ESR2
BP	regulation of transforming growth factor beta production	GO:0071634	2	0.05	0.00333533	SMAD3/PTGS2
BP	negative regulation of monoatomic ion transport	GO:0043271	3	0.075	0.00335663	MAOB/PTGS2/BCL2
BP	regulation of cellular extravasation	GO:0002691	2	0.05	0.00350163	SELE/SELP
BP	amyloid fibril formation	GO:1990000	2	0.05	0.00350163	APP/BACE1
BP	response to purine-containing compound	GO:0014074	3	0.075	0.00356285	IGFBP5/APP/PTGS2
BP	regulation of peptidyl-serine phosphorylation	GO:0033135	3	0.075	0.00356285	APP/PTGS2/BCL2
BP	positive regulation of chemotaxis	GO:0050921	3	0.075	0.00356285	SERPINE1/SMAD3/PLA2G7
BP	male gonad development	GO:0008584	3	0.075	0.00363328	BCL2L1/SRD5A2/BCL2
BP	positive regulation of nitric oxide biosynthetic process	GO:0045429	2	0.05	0.00367173	SMAD3/PTGS2
BP	response to copper ion	GO:0046688	2	0.05	0.00367173	APP/BACE1
BP	striated muscle cell differentiation	GO:0051146	4	0.1	0.0036939	IGFBP5/RARB/LMNA/BCL2
BP	development of primary male sexual characteristics	GO:0046546	3	0.075	0.00370455	BCL2L1/SRD5A2/BCL2
BP	digestive system development	GO:0055123	3	0.075	0.00377668	RARB/SMAD3/BCL2
BP	kidney epithelium development	GO:0072073	3	0.075	0.00377668	RARB/SMAD3/BCL2
BP	positive regulation of cytokine production	GO:0001819	5	0.125	0.003779	SERPINE1/HSPA1A/SMAD3/APP/PTGS2
BP	intracellular receptor signaling pathway	GO:0030522	4	0.1	0.00378327	ESR2/HSPA1A/RARB/THRB
BP	regulation of cell-cell adhesion	GO:0022407	5	0.125	0.00384518	IGFBP2/SELE/SELP/DPP4/ALOX5
BP	reproductive behavior	GO:0019098	2	0.05	0.00384563	APP/THRB
BP	positive regulation of bone mineralization	GO:0030501	2	0.05	0.00384563	SMAD3/ALOX5
BP	response to testosterone	GO:0033574	2	0.05	0.00384563	IGF1R/SRD5A2
BP	transforming growth factor beta production	GO:0071604	2	0.05	0.00384563	SMAD3/PTGS2
BP	intrinsic apoptotic signaling pathway	GO:0097193	4	0.1	0.00387411	BCL2L1/HSPA1A/PTGS2/BCL2
BP	positive regulation of mononuclear cell proliferation	GO:0032946	3	0.075	0.0039235	BCL2L1/IGFBP2/BCL2
BP	protein localization to nucleus	GO:0034504	4	0.1	0.00401313	SMAD3/LMNA/TERT/PTGS2
BP	fear response	GO:0042596	2	0.05	0.0040233	DPP4/BCL2
BP	steroid hormone biosynthetic process	GO:0120178	2	0.05	0.0040233	SRD5A2/AKR1B1
BP	positive regulation of nitric oxide metabolic process	GO:1904407	2	0.05	0.0040233	SMAD3/PTGS2
BP	regulation of mitochondrion organization	GO:0010821	3	0.075	0.0041502	BCL2L1/HSPA1A/LMNA
BP	kidney development	GO:0001822	4	0.1	0.00430128	RARB/SMAD3/AKR1B1/BCL2
BP	response to UV	GO:0009411	3	0.075	0.00438474	POLH/PTGS2/BCL2
BP	neuron maturation	GO:0042551	2	0.05	0.0043899	APP/BCL2
BP	cell chemotaxis	GO:0060326	4	0.1	0.00440036	SERPINE1/DPP4/ALOX5/PLA2G7
BP	canonical Wnt signaling pathway	GO:0060070	4	0.1	0.00445048	IGFBP1/IGFBP2/IGFBP4/SMAD3
BP	negative regulation of neuron apoptotic process	GO:0043524	3	0.075	0.00446467	BCL2L1/TERT/BCL2
BP	response to nutrient	GO:0007584	3	0.075	0.00454549	IGF1R/IGFBP2/PTGS2
BP	calcium-dependent cell-cell adhesion via plasma membrane cell adhesion molecules	GO:0016339	2	0.05	0.0045788	SELL/SELP
BP	miRNA processing	GO:0035196	2	0.05	0.0045788	SMAD3/TERT
BP	regulation of release of cytochrome c from mitochondria	GO:0090199	2	0.05	0.0045788	BCL2L1/LMNA
BP	eye morphogenesis	GO:0048592	3	0.075	0.00462719	RARB/THRB/BCL2
BP	response to nicotine	GO:0035094	2	0.05	0.00477142	IGF1R/BCL2
BP	positive regulation of NF-kappaB transcription factor activity	GO:0051092	3	0.075	0.00479327	ALK/HSPA1A/APP
BP	renal system development	GO:0072001	4	0.1	0.00481218	RARB/SMAD3/AKR1B1/BCL2
BP	fatty acid biosynthetic process	GO:0006633	3	0.075	0.00496292	PTGS1/PTGS2/ALOX5
BP	regulation of cell adhesion mediated by integrin	GO:0033628	2	0.05	0.00496773	SERPINE1/DPP4
BP	cellular response to osmotic stress	GO:0071470	2	0.05	0.00496773	AKR1B1/PTGS2
BP	regulation of vascular associated smooth muscle cell migration	GO:1904752	2	0.05	0.00496773	IGFBP5/TERT
BP	response to light stimulus	GO:0009416	4	0.1	0.00497309	POLH/APP/PTGS2/BCL2
BP	protein import into nucleus	GO:0006606	3	0.075	0.00513617	SMAD3/LMNA/PTGS2
BP	digestive tract morphogenesis	GO:0048546	2	0.05	0.00516772	SMAD3/BCL2
BP	regulation of extrinsic apoptotic signaling pathway via death domain receptors	GO:1902041	2	0.05	0.00516772	SERPINE1/BCL2L1
BP	cellular response to external stimulus	GO:0071496	4	0.1	0.00519323	IGF1R/COMT/PTGS2/BCL2
BP	carboxylic acid biosynthetic process	GO:0046394	4	0.1	0.00524928	HSD17B10/PTGS1/PTGS2/ALOX5
BP	lipid catabolic process	GO:0016042	4	0.1	0.00536259	ALK/SRD5A2/HSD17B10/PLA2G7
BP	positive regulation of ossification	GO:0045778	2	0.05	0.00537137	SMAD3/ALOX5
BP	positive regulation of miRNA transcription	GO:1902895	2	0.05	0.00537137	SMAD3/TERT
BP	positive regulation of vascular associated smooth muscle cell proliferation	GO:1904707	2	0.05	0.00537137	IGFBP5/TERT
BP	vascular associated smooth muscle cell migration	GO:1904738	2	0.05	0.00537137	IGFBP5/TERT
BP	positive regulation of leukocyte proliferation	GO:0070665	3	0.075	0.00540283	BCL2L1/IGFBP2/BCL2
BP	organic acid biosynthetic process	GO:0016053	4	0.1	0.00541985	HSD17B10/PTGS1/PTGS2/ALOX5
BP	regulation of small molecule metabolic process	GO:0062012	4	0.1	0.00541985	IGFBP4/IGFBP3/APP/PTGS2
BP	protein maturation	GO:0051604	4	0.1	0.00547753	SERPINE1/BACE1/DPP4/PLA2G7
BP	unsaturated fatty acid biosynthetic process	GO:0006636	2	0.05	0.00557867	PTGS1/PTGS2
BP	axon regeneration	GO:0031103	2	0.05	0.00557867	IGF1R/BCL2
BP	male sex differentiation	GO:0046661	3	0.075	0.00558517	BCL2L1/SRD5A2/BCL2
BP	import into nucleus	GO:0051170	3	0.075	0.00558517	SMAD3/LMNA/PTGS2
BP	JNK cascade	GO:0007254	3	0.075	0.00577117	IGF1R/SMAD3/APP
BP	cellular response to starvation	GO:0009267	3	0.075	0.00577117	IGF1R/COMT/BCL2
BP	positive regulation of receptor-mediated endocytosis	GO:0048260	2	0.05	0.0057896	SERPINE1/SELE
BP	brown fat cell differentiation	GO:0050873	2	0.05	0.0057896	FTO/PTGS2
BP	positive regulation of biomineral tissue development	GO:0070169	2	0.05	0.0057896	SMAD3/ALOX5
BP	positive regulation of supramolecular fiber organization	GO:1902905	3	0.075	0.00586556	HSPA1A/SMAD3/APP
BP	regulation of chondrocyte differentiation	GO:0032330	2	0.05	0.00600415	RARB/SMAD3
BP	cellular response to cAMP	GO:0071320	2	0.05	0.00600415	IGFBP5/APP
BP	biomineral tissue development	GO:0031214	3	0.075	0.00605711	SMAD3/PTGS2/ALOX5
BP	negative regulation of Wnt signaling pathway	GO:0030178	3	0.075	0.00615428	IGFBP1/IGFBP2/IGFBP4
BP	negative regulation of synaptic transmission	GO:0050805	2	0.05	0.0062223	PTGS2/ACHE
BP	arachidonic acid metabolic process	GO:0019369	2	0.05	0.00644403	PTGS1/PTGS2
BP	negative regulation of leukocyte apoptotic process	GO:2000107	2	0.05	0.00644403	BCL2L1/BCL2
BP	regulation of signaling receptor activity	GO:0010469	3	0.075	0.0064514	SERPINE1/ESR2/APP
BP	ovarian follicle development	GO:0001541	2	0.05	0.00666934	BCL2L1/BCL2
BP	response to gamma radiation	GO:0010332	2	0.05	0.00666934	BCL2L1/BCL2
BP	regulation of protein import into nucleus	GO:0042306	2	0.05	0.00689819	SMAD3/PTGS2
BP	regulation of carbohydrate metabolic process	GO:0006109	3	0.075	0.00707106	IGFBP4/IGFBP3/APP
BP	neuron projection regeneration	GO:0031102	2	0.05	0.00713059	IGF1R/BCL2
BP	regulation of extracellular matrix organization	GO:1903053	2	0.05	0.00713059	SMAD3/DPP4
BP	regulation of endothelial cell apoptotic process	GO:2000351	2	0.05	0.00713059	SERPINE1/TERT
BP	pallium development	GO:0021543	3	0.075	0.00717766	IGF1R/ALK/SRD5A2
BP	cell maturation	GO:0048469	3	0.075	0.00717766	APP/AKR1B1/BCL2
BP	secondary metabolic process	GO:0019748	2	0.05	0.00736651	AKR1B1/BCL2
BP	positive regulation of nucleocytoplasmic transport	GO:0046824	2	0.05	0.00736651	SMAD3/PTGS2
BP	positive regulation of miRNA metabolic process	GO:2000630	2	0.05	0.00736651	SMAD3/TERT
BP	regulation of blood pressure	GO:0008217	3	0.075	0.0075032	SMAD3/PTGS1/PTGS2
BP	negative regulation of osteoblast differentiation	GO:0045668	2	0.05	0.00760593	IGFBP5/SMAD3
BP	reactive oxygen species biosynthetic process	GO:1903409	2	0.05	0.00760593	MAOB/ALOX5
BP	methylation	GO:0032259	4	0.1	0.00761935	COMT/TPMT/HSD17B10/LMNA
BP	mitochondrial transport	GO:0006839	3	0.075	0.00772503	BCL2L1/HSPA1A/BCL2
BP	regeneration	GO:0031099	3	0.075	0.00783739	IGF1R/IGFBP1/BCL2
BP	regulation of nitric oxide biosynthetic process	GO:0045428	2	0.05	0.00784885	SMAD3/PTGS2
BP	cellular response to radiation	GO:0071478	3	0.075	0.00795072	BCL2L1/POLH/PTGS2
BP	hormone-mediated signaling pathway	GO:0009755	3	0.075	0.00806502	ESR2/RARB/THRB
BP	positive regulation of interleukin-1 beta production	GO:0032731	2	0.05	0.00809524	SMAD3/APP
BP	positive regulation of interleukin-8 production	GO:0032757	2	0.05	0.00809524	SERPINE1/HSPA1A
BP	regulation of neuron differentiation	GO:0045664	3	0.075	0.00829653	ALK/APP/BCL2
BP	cellular response to peptide	GO:1901653	4	0.1	0.00836375	IGF1R/IGFBP1/APP/BACE1
BP	neural nucleus development	GO:0048857	2	0.05	0.0085984	MAOB/BCL2
BP	endothelial cell apoptotic process	GO:0072577	2	0.05	0.0085984	SERPINE1/TERT
BP	regulation of nitric oxide metabolic process	GO:0080164	2	0.05	0.0085984	SMAD3/PTGS2
BP	lipid modification	GO:0030258	3	0.075	0.00865111	HSD17B10/ALOX5/PLA2G7
BP	response to salt	GO:1902074	4	0.1	0.00899268	IGF1R/IGFBP2/PTGS2/ACHE
BP	cellular response to metal ion	GO:0071248	3	0.075	0.00901452	APP/PTGS2/BACE1
BP	cellular response to heat	GO:0034605	2	0.05	0.00911527	HSPA1A/PTGS2
BP	locomotory behavior	GO:0007626	3	0.075	0.00913762	ALK/APP/DPP4
BP	regulation of miRNA transcription	GO:1902893	2	0.05	0.00937882	SMAD3/TERT
BP	regulation of cardiac muscle hypertrophy	GO:0010611	2	0.05	0.00964575	SMAD3/LMNA
BP	miRNA transcription	GO:0061614	2	0.05	0.00964575	SMAD3/TERT
BP	biological process involved in interaction with host	GO:0051701	3	0.075	0.00976799	BCL2L1/HSPA1A/DPP4
BP	response to starvation	GO:0042594	3	0.075	0.00989704	IGF1R/COMT/BCL2
BP	positive regulation of cell activation	GO:0050867	4	0.1	0.00990709	IGFBP2/SELP/DPP4/BCL2
BP	regulation of mitochondrial membrane potential	GO:0051881	2	0.05	0.00991606	BCL2L1/BCL2
BP	cellular response to steroid hormone stimulus	GO:0071383	3	0.075	0.0101581	IGF1R/ESR2/HSPA1A
BP	monocyte chemotaxis	GO:0002548	2	0.05	0.0101897	SERPINE1/PLA2G7
BP	regulatory ncRNA processing	GO:0070918	2	0.05	0.0101897	SMAD3/TERT
BP	negative regulation of calcium ion transport	GO:0051926	2	0.05	0.0104667	PTGS2/BCL2
BP	regulation of cartilage development	GO:0061035	2	0.05	0.010747	RARB/SMAD3
BP	cellular response to mechanical stimulus	GO:0071260	2	0.05	0.010747	IGF1R/PTGS2
BP	positive regulation of interleukin-1 production	GO:0032732	2	0.05	0.0110307	SMAD3/APP
BP	negative regulation of smooth muscle cell proliferation	GO:0048662	2	0.05	0.0113176	IGFBP3/IGFBP5
BP	muscle cell differentiation	GO:0042692	4	0.1	0.0113425	IGFBP5/RARB/LMNA/BCL2
BP	neuroinflammatory response	GO:0150076	2	0.05	0.0116078	APP/PTGS2
BP	positive regulation of response to wounding	GO:1903036	2	0.05	0.0116078	IGF1R/SERPINE1
BP	nitric oxide biosynthetic process	GO:0006809	2	0.05	0.0119013	SMAD3/PTGS2
BP	regulation of cell-substrate adhesion	GO:0010810	3	0.075	0.0119533	SERPINE1/SMAD3/BCL2
BP	regulation of bone mineralization	GO:0030500	2	0.05	0.0128012	SMAD3/ALOX5
BP	regulation of peptidase activity	GO:0052547	4	0.1	0.0128049	SERPINE1/SMAD3/APP/PTGS2
BP	gonad development	GO:0008406	3	0.075	0.0128397	BCL2L1/SRD5A2/BCL2
BP	hexose metabolic process	GO:0019318	3	0.075	0.0128397	IGFBP4/IGFBP3/AKR1B1
BP	regulation of miRNA metabolic process	GO:2000628	2	0.05	0.0131076	SMAD3/TERT
BP	cellular response to nutrient levels	GO:0031669	3	0.075	0.0131434	IGF1R/COMT/BCL2
BP	cellular response to inorganic substance	GO:0071241	3	0.075	0.0132967	APP/PTGS2/BACE1
BP	development of primary sexual characteristics	GO:0045137	3	0.075	0.0136065	BCL2L1/SRD5A2/BCL2
BP	nitric oxide metabolic process	GO:0046209	2	0.05	0.01373	SMAD3/PTGS2
BP	reactive nitrogen species metabolic process	GO:2001057	2	0.05	0.0140459	SMAD3/PTGS2
BP	negative regulation of peptidase activity	GO:0010466	3	0.075	0.014079	SERPINE1/APP/PTGS2
BP	stress-activated MAPK cascade	GO:0051403	3	0.075	0.0142385	IGF1R/SMAD3/APP
BP	reactive oxygen species metabolic process	GO:0072593	3	0.075	0.0142385	MAOB/BCL2/ALOX5
BP	wound healing	GO:0042060	4	0.1	0.0142748	SERPINE1/SELP/SMAD3/ALOX5
BP	cell-matrix adhesion	GO:0007160	3	0.075	0.0145607	SERPINE1/SMAD3/BCL2
BP	response to osmotic stress	GO:0006970	2	0.05	0.0146872	AKR1B1/PTGS2
BP	focal adhesion assembly	GO:0048041	2	0.05	0.0146872	SMAD3/BCL2
BP	cell junction assembly	GO:0034329	4	0.1	0.0148247	SMAD3/APP/ACHE/BCL2
BP	myeloid leukocyte migration	GO:0097529	3	0.075	0.0148871	SERPINE1/DPP4/PLA2G7
BP	positive regulation of protein binding	GO:0032092	2	0.05	0.0150126	APP/TERT
BP	cell adhesion mediated by integrin	GO:0033627	2	0.05	0.0150126	SERPINE1/DPP4
BP	positive regulation of lipid biosynthetic process	GO:0046889	2	0.05	0.0150126	IGF1R/PTGS2
BP	response to axon injury	GO:0048678	2	0.05	0.0150126	IGF1R/BCL2
BP	organic hydroxy compound biosynthetic process	GO:1901617	3	0.075	0.0150518	SRD5A2/HSD17B10/DAO
BP	regulation of mononuclear cell proliferation	GO:0032944	3	0.075	0.0152176	BCL2L1/IGFBP2/BCL2
BP	response to vitamin	GO:0033273	2	0.05	0.015341	IGF1R/PTGS2
BP	stress-activated protein kinase signaling cascade	GO:0031098	3	0.075	0.0155522	IGF1R/SMAD3/APP
BP	response to cAMP	GO:0051591	2	0.05	0.0156726	IGFBP5/APP
BP	muscle system process	GO:0003012	4	0.1	0.0157325	IGFBP5/SMAD3/LMNA/PTGS2
BP	establishment of protein localization to organelle	GO:0072594	4	0.1	0.0158484	SMAD3/LMNA/TERT/PTGS2
BP	anatomical structure maturation	GO:0071695	3	0.075	0.015891	APP/AKR1B1/BCL2
BP	multicellular organismal response to stress	GO:0033555	2	0.05	0.0160072	DPP4/BCL2
BP	defense response to Gram-negative bacterium	GO:0050829	2	0.05	0.0160072	SERPINE1/SELP
BP	neuron projection organization	GO:0106027	2	0.05	0.0160072	IGF1R/APP
BP	regulation of leukocyte apoptotic process	GO:2000106	2	0.05	0.0160072	BCL2L1/BCL2
BP	glucose homeostasis	GO:0042593	3	0.075	0.016062	IGF1R/IGFBP5/ALOX5
BP	carbohydrate homeostasis	GO:0033500	3	0.075	0.016234	IGF1R/IGFBP5/ALOX5
BP	hair follicle development	GO:0001942	2	0.05	0.0163449	IGFBP5/BCL2
BP	regulation of stem cell proliferation	GO:0072091	2	0.05	0.0163449	RARB/TERT
BP	metanephros development	GO:0001656	2	0.05	0.0166857	AKR1B1/BCL2
BP	response to alcohol	GO:0097305	3	0.075	0.0167563	IGF1R/BCL2L1/MAOB
BP	regulation of cytokinesis	GO:0032465	2	0.05	0.0170294	IGF1R/BCL2L1
BP	cellular response to UV	GO:0034644	2	0.05	0.0170294	POLH/PTGS2
BP	alpha-amino acid catabolic process	GO:1901606	2	0.05	0.0170294	HSD17B10/DAO
BP	molting cycle process	GO:0022404	2	0.05	0.0173763	IGFBP5/BCL2
BP	hair cycle process	GO:0022405	2	0.05	0.0173763	IGFBP5/BCL2
BP	monosaccharide metabolic process	GO:0005996	3	0.075	0.0174673	IGFBP4/IGFBP3/AKR1B1
BP	response to tumor necrosis factor	GO:0034612	3	0.075	0.0176477	HSPA1A/SELE/PTGS2
BP	positive regulation of protein localization	GO:1903829	4	0.1	0.0176522	SMAD3/TERT/PTGS2/ACHE
BP	amyloid precursor protein metabolic process	GO:0042982	2	0.05	0.0177261	BACE1/ACHE
BP	regulation of vascular associated smooth muscle cell proliferation	GO:1904705	2	0.05	0.0177261	IGFBP5/TERT
BP	striated muscle tissue development	GO:0014706	3	0.075	0.0180116	RARB/SMAD3/LMNA
BP	positive regulation of leukocyte chemotaxis	GO:0002690	2	0.05	0.0180789	SERPINE1/PLA2G7
BP	cell-substrate junction assembly	GO:0007044	2	0.05	0.0180789	SMAD3/BCL2
BP	positive regulation of endocytosis	GO:0045807	2	0.05	0.0180789	SERPINE1/SELE
BP	cellular response to extracellular stimulus	GO:0031668	3	0.075	0.0183797	IGF1R/COMT/BCL2
BP	miRNA metabolic process	GO:0010586	2	0.05	0.0184347	SMAD3/TERT
BP	vascular associated smooth muscle cell proliferation	GO:1990874	2	0.05	0.0184347	IGFBP5/TERT
BP	positive regulation of cell cycle process	GO:0090068	3	0.075	0.0185653	IGF1R/APP/TERT
BP	positive regulation of cold-induced thermogenesis	GO:0120162	2	0.05	0.0187935	IGF1R/ACHE
CC	endoplasmic reticulum lumen	GO:0005788	7	0.175	2.95654e-06	IGFBP1/IGFBP4/IGFBP3/IGFBP5/APP/PTGS2/BACE1
CC	organelle outer membrane	GO:0031968	6	0.15	7.97997e-06	BCL2L1/DAO/MAOB/PTGS2/MAOA/BCL2
CC	outer membrane	GO:0019867	6	0.15	8.37384e-06	BCL2L1/DAO/MAOB/PTGS2/MAOA/BCL2
CC	nuclear membrane	GO:0031965	6	0.15	3.59326e-05	BCL2L1/SMAD3/LMNA/PTGS2/BCL2/ALOX5
CC	membrane raft	GO:0045121	6	0.15	4.68405e-05	IGF1R/SELE/APP/PTGS2/BACE1/DPP4
CC	membrane microdomain	GO:0098857	6	0.15	4.76527e-05	IGF1R/SELE/APP/PTGS2/BACE1/DPP4
CC	nuclear envelope	GO:0005635	7	0.175	5.47529e-05	BCL2L1/SMAD3/LMNA/APP/PTGS2/BCL2/ALOX5
CC	mitochondrial outer membrane	GO:0005741	5	0.125	6.36337e-05	BCL2L1/DAO/MAOB/MAOA/BCL2
CC	nuclear envelope lumen	GO:0005641	2	0.05	0.00018238	APP/ALOX5
CC	Bcl-2 family protein complex	GO:0097136	2	0.05	0.00018238	BCL2L1/BCL2
CC	cytoplasmic vesicle lumen	GO:0060205	5	0.125	0.000506309	TTR/SERPINE1/APP/BACE1/ALOX5
CC	vesicle lumen	GO:0031983	5	0.125	0.000520621	TTR/SERPINE1/APP/BACE1/ALOX5
CC	caveola	GO:0005901	3	0.075	0.000653977	IGF1R/SELE/PTGS2
CC	platelet alpha granule	GO:0031091	3	0.075	0.000854946	SERPINE1/SELP/APP
CC	plasma membrane raft	GO:0044853	3	0.075	0.00163807	IGF1R/SELE/PTGS2
CC	nucleoid	GO:0009295	2	0.05	0.00383458	HSD17B10/TERT
CC	mitochondrial nucleoid	GO:0042645	2	0.05	0.00383458	HSD17B10/TERT
CC	secretory granule lumen	GO:0034774	4	0.1	0.00416228	TTR/SERPINE1/APP/ALOX5
CC	nuclear inner membrane	GO:0005637	2	0.05	0.00761948	SMAD3/PTGS2
CC	platelet alpha granule lumen	GO:0031093	2	0.05	0.00832424	SERPINE1/APP
CC	synaptic vesicle	GO:0008021	3	0.075	0.00905262	BCL2L1/APP/BACE1
CC	clathrin-coated pit	GO:0005905	2	0.05	0.00981806	SELE/APP
CC	neuromuscular junction	GO:0031594	2	0.05	0.00981806	APP/ACHE
CC	nuclear speck	GO:0016607	4	0.1	0.0100648	FTO/HSPA1A/LMNA/TERT
CC	exocytic vesicle	GO:0070382	3	0.075	0.0109126	BCL2L1/APP/BACE1
CC	site of double-strand break	GO:0035861	2	0.05	0.0111471	POLH/LMNA
MF	insulin-like growth factor I binding	GO:0031994	6	0.15	1.22183e-13	IGF1R/IGFBP1/IGFBP2/IGFBP4/IGFBP3/IGFBP5
MF	insulin-like growth factor binding	GO:0005520	6	0.15	1.91353e-12	IGF1R/IGFBP1/IGFBP2/IGFBP4/IGFBP3/IGFBP5
MF	growth factor binding	GO:0019838	6	0.15	3.85826e-07	IGF1R/IGFBP1/IGFBP2/IGFBP4/IGFBP3/IGFBP5
MF	oligosaccharide binding	GO:0070492	3	0.075	4.27421e-06	SELL/SELE/SELP
MF	oxidoreductase activity, acting on the CH-NH2 group of donors, oxygen as acceptor	GO:0016641	3	0.075	5.25263e-06	DAO/MAOB/MAOA
MF	oxidoreductase activity, acting on the CH-NH2 group of donors	GO:0016638	3	0.075	1.06284e-05	DAO/MAOB/MAOA
MF	sialic acid binding	GO:0033691	3	0.075	1.43144e-05	SELL/SELE/SELP
MF	oxidoreductase activity, acting on single donors with incorporation of molecular oxygen, incorporation of two atoms of oxygen	GO:0016702	3	0.075	1.87564e-05	PTGS1/PTGS2/ALOX5
MF	oxidoreductase activity, acting on single donors with incorporation of molecular oxygen	GO:0016701	3	0.075	2.1282e-05	PTGS1/PTGS2/ALOX5
MF	dioxygenase activity	GO:0051213	4	0.1	4.49376e-05	FTO/PTGS1/PTGS2/ALOX5
MF	transcription coactivator binding	GO:0001223	3	0.075	0.000111131	SMAD3/TERT/THRB
MF	nuclear receptor activity	GO:0004879	3	0.075	0.000136079	ESR2/RARB/THRB
MF	ligand-activated transcription factor activity	GO:0098531	3	0.075	0.000136079	ESR2/RARB/THRB
MF	glycosphingolipid binding	GO:0043208	2	0.05	0.000205777	SELL/SELP
MF	protease binding	GO:0002020	4	0.1	0.000225927	SERPINE1/SELL/DPP4/BCL2
MF	testosterone dehydrogenase [NAD(P)] activity	GO:0030283	2	0.05	0.000251159	SRD5A2/HSD17B10
MF	death domain binding	GO:0070513	2	0.05	0.000251159	BCL2L1/BCL2
MF	sulfur compound binding	GO:1901681	5	0.125	0.000280762	ALK/TPMT/SELL/SELP/APP
MF	heparin binding	GO:0008201	4	0.1	0.000477237	ALK/SELL/SELP/APP
MF	hormone binding	GO:0042562	3	0.075	0.000806632	TTR/IGF1R/THRB
MF	glycosaminoglycan binding	GO:0005539	4	0.1	0.0015862	ALK/SELL/SELP/APP
MF	sphingolipid binding	GO:0046625	2	0.05	0.0016862	SELL/SELP
MF	transcription coregulator binding	GO:0001221	3	0.075	0.00180308	SMAD3/TERT/THRB
MF	glycolipid binding	GO:0051861	2	0.05	0.00180862	SELL/SELP
MF	fibronectin binding	GO:0001968	2	0.05	0.00206576	IGFBP3/IGFBP5
MF	steroid dehydrogenase activity, acting on the CH-OH group of donors, NAD or NADP as acceptor	GO:0033764	2	0.05	0.00206576	SRD5A2/HSD17B10
MF	oxidoreductase activity, acting on the CH-OH group of donors, NAD or NADP as acceptor	GO:0016616	3	0.075	0.002416	SRD5A2/HSD17B10/AKR1B1
MF	steroid dehydrogenase activity	GO:0016229	2	0.05	0.00262878	SRD5A2/HSD17B10
MF	DNA polymerase activity	GO:0034061	2	0.05	0.0027796	POLH/TERT
MF	oxidoreductase activity, acting on CH-OH group of donors	GO:0016614	3	0.075	0.00301458	SRD5A2/HSD17B10/AKR1B1
MF	peroxidase activity	GO:0004601	2	0.05	0.00638328	PTGS1/PTGS2
MF	oxidoreductase activity, acting on paired donors, with incorporation or reduction of molecular oxygen	GO:0016705	3	0.075	0.00669003	FTO/PTGS1/PTGS2
MF	oxidoreductase activity, acting on peroxide as acceptor	GO:0016684	2	0.05	0.00684164	PTGS1/PTGS2
MF	transmembrane receptor protein tyrosine kinase activity	GO:0004714	2	0.05	0.00755641	IGF1R/ALK
MF	collagen binding	GO:0005518	2	0.05	0.00908244	SMAD3/ACHE
MF	carboxylic acid binding	GO:0031406	3	0.075	0.00934378	SELL/SELE/SELP
MF	amide binding	GO:0033218	4	0.1	0.0109096	IGF1R/SRD5A2/BACE1/ACHE
MF	organic acid binding	GO:0043177	3	0.075	0.0109404	SELL/SELE/SELP
MF	tRNA binding	GO:0000049	2	0.05	0.0116063	HSD17B10/TERT
MF	virus receptor activity	GO:0001618	2	0.05	0.0122044	HSPA1A/DPP4
MF	transmembrane receptor protein kinase activity	GO:0019199	2	0.05	0.0122044	IGF1R/ALK
MF	exogenous protein binding	GO:0140272	2	0.05	0.0125085	HSPA1A/DPP4
MF	antioxidant activity	GO:0016209	2	0.05	0.0137577	PTGS1/PTGS2
MF	amyloid-beta binding	GO:0001540	2	0.05	0.0147288	BACE1/ACHE
MF	catalytic activity, acting on DNA	GO:0140097	3	0.075	0.0161062	FTO/POLH/TERT
MF	serine-type endopeptidase inhibitor activity	GO:0004867	2	0.05	0.0171061	SERPINE1/APP
MF	carbohydrate binding	GO:0030246	3	0.075	0.0214016	SELL/SELE/SELP
MF	S-methyltransferase activity	GO:0008172	1	0.025	0.0215689	TPMT
MF	dipeptidyl-peptidase activity	GO:0008239	1	0.025	0.0215689	DPP4
MF	acetylcholine binding	GO:0042166	1	0.025	0.0237007	ACHE
MF	co-SMAD binding	GO:0070410	1	0.025	0.0237007	SMAD3

## Sheet: Table S7
Supplementary Table S7 Molecular docking data of four key catechin components and core targets
NO.	Core Target	Compound	Complex	Docking score (kcal/mol)	Category	Amino acid	Distance(Å)	Types
1	MAOA	GA	MAOA-GA	-8.9	Hydrogen Bond	THR435	2.22221	Conventional Hydrogen Bond
					Hydrogen Bond	ARG51	2.57953	Carbon Hydrogen Bond
					Hydrophobic	ILE23	5.27599	Pi-Alkyl
					Hydrophobic	ARG51	4.68092	Pi-Alkyl
					Hydrophobic	ALA448	4.09607	Pi-Alkyl
					Unfavorable	ILE23	1.24091	Unfavorable Donor-Donor
2	PTGS2	GA	PTGS2-GA	-6.8	Hydrogen Bond	TPR373	3.33634	Conventional Hydrogen Bond
					Hydrogen Bond	HIS374	2.81121	Conventional Hydrogen Bond
					Hydrogen Bond	HIS374	2.5021	Carbon Hydrogen Bond
					Hydrophobic	HIS374	5.46662	Pi-Pi T-shaped
					Hydrophobic	ALA188	5.26728	Pi-Alkyl
3	BCL2	GA	BCL2-GA	-5.6	Hydrogen Bond	GLU160	2.33075	Conventional Hydrogen Bond
					Hydrogen Bond	GLU160	2.44889	Conventional Hydrogen Bond
					Hydrogen Bond	LYS22	2.39076	Conventional Hydrogen Bond
					Hydrogen Bond	ARG26	5.2	Conventional Hydrogen Bond
					Hydrogen Bond	SER105	2.72316	Conventional Hydrogen Bond
					Hydrogen Bond	SER116	3.0471	Conventional Hydrogen Bond
					Hydrogen Bond	LYS22	2.73204	Carbon Hydrogen Bond
					Hydrophobic	VAL156	3.94946	Pi-Alkyl
					Hydrophobic	VAL159	5.00873	Pi-Alkyl
4	IGF1R	GA	IGF1R-GA	-5.5	Hydrogen Bond	ASP1153	2.24677	Conventional Hydrogen Bond
					Hydrophobic	ALA1031	3.87827	Pi-Alkyl
					Hydrophobic	MET1142	5.02057	Pi-Alkyl
					Unfavorable	MET1082	1.2613	Unfavorable Donor-Donor
5	APP	GA	APP-GA	-5.5	Hydrogen Bond	ASP167	1.99583	Conventional Hydrogen Bond
					Hydrogen Bond	ASP167	2.14956	Conventional Hydrogen Bond
					Hydrogen Bond	ASN89	2.87514	Conventional Hydrogen Bond
					Hydrogen Bond	GLN90	2.22455	Conventional Hydrogen Bond
					Hydrogen Bond	ARG585	6.49	Conventional Hydrogen Bond
6	SERPINE1	GA	SERPINE1-GA	-5	Hydrogen Bond	ASN31	2.33419	Conventional Hydrogen Bond
					Hydrogen Bond	ASN31	2.25255	Conventional Hydrogen Bond
					Hydrogen Bond	LYS191	2.59055	Conventional Hydrogen Bond
					Hydrophobic	LEU280	4.74423	Pi-Alkyl
